# Supplementary material for: Revealing immune infiltrate characteristics and potential immune-related genes in hepatic fibrosis: based on bioinformatics, transcriptomics and q-PCR experiments
Source: Front Immunol. 2023 Apr 14;14:1133543. doi: 10.3389/fimmu.2023.1133543 (PMC10140356; doi:10.3389/fimmu.2023.1133543)
Supplement: Supplementary file 1 [file Table_1.xlsx]

## Sheet: Gene expression profile
#ID	Symbol	K1_Count	K3_Count	K2_Count	M2_Count	M1_Count	M3_Count	K1_FPKM	K3_FPKM	K2_FPKM	M2_FPKM	M1_FPKM	M3_FPKM	Pvalue	log2FC	regulated
ENSRNOG00000014124	Nod2	2	0	2	481	279	308	0.012001	0	0.012939	3.20418	2.10711	2.24658	3.45885e-24	8.05792	up
ENSRNOG00000019412	Rhbg	6	8	11	240	138	497	0.073452	0.113104	0.152841	3.35045	2.18549	7.5984	3.08034e-19	5.12346	up
ENSRNOG00000030332	Ighg1	12	20	0	107	587	81	0.267371	0.52421	0	2.57187	16.0362	2.13393	0.00310298	4.56353	up
ENSRNOG00000016826	Pla2g2d	81	51	62	43	4263	101	0.952492	0.696066	0.800348	0.531364	60.6533	1.38542	0.00519229	4.50415	up
ENSRNOG00000032618	Mst1r	15	10	8	294	70	48	0.080491	0.061879	0.045718	1.68256	0.454221	0.297915	3.54623e-07	3.63648	up
ENSRNOG00000012721	Ednra	116	82	106	2380	1276	72	0.560035	0.466587	0.762321	12.5207	7.56656	0.40398	0.00123742	3.60169	up
ENSRNOG00000010805	Fabp4	30	37	33	95	996	49	1.04399	1.45904	1.34825	3.46422	42.3794	2.05374	0.0035895	3.48322	up
ENSRNOG00000033923	Aox2	61	21	18	541	36	424	0.311705	0.121789	0.101624	2.92692	0.218314	2.5114	0.00147344	3.36561	up
ENSRNOG00000008965	Socs2	115	85	85	569	523	1612	1.8099	1.55498	1.45934	9.44512	9.87149	29.3204	2.63935e-14	3.26059	up
ENSRNOG00000024899	Cxcl13	12	6	9	94	41	90	0.235722	0.138099	0.174751	1.94435	0.959554	2.03595	1.13617e-07	3.06867	up
ENSRNOG00000059069	AABR07061378.1	23	17	30	200	49	295	1.0578	0.921328	1.5374	10.075	2.80615	16.3319	1.4397e-06	2.9623	up
ENSRNOG00000014426	Lox	93	107	300	2878	375	602	0.459144	0.643257	1.62947	15.3964	2.22179	3.47205	0.0031583	2.91194	up
ENSRNOG00000029543	Cish	168	149	149	1134	296	1934	1.18451	1.22652	1.15542	8.45137	2.50307	15.7734	1.83485e-08	2.85633	up
ENSRNOG00000002753	Adam11	576	290	334	3163	3667	1707	2.56205	1.49851	1.62539	15.3424	19.4754	8.73015	2.59225e-20	2.84338	up
ENSRNOG00000010906	Ccl5	74	68	101	500	411	741	0.609474	0.183439	0.431712	1.75736	1.91043	3.12493	1.54844e-18	2.7605	up
ENSRNOG00000060329	Emb	24	8	28	68	283	47	0.499057	0.175939	0.647243	1.51272	7.14948	1.14106	0.000175599	2.73627	up
ENSRNOG00000009144	Lad1	9	0	12	47	47	40	0.082585	0	0.127509	0.502029	0.567732	0.457417	0.0014593	2.69476	up
ENSRNOG00000010181	Clec4d	31	19	8	107	119	126	0.203364	0.140758	0.057123	0.752412	0.949794	0.965536	3.77485e-08	2.61669	up
ENSRNOG00000004698	Cd244	41	46	30	102	562	55	0.487817	0.641339	0.486096	1.5156	9.06325	0.768366	0.000320579	2.59849	up
ENSRNOG00000037839	P2ry10	10	28	32	97	272	67	0.07476	0.242752	0.264922	0.781425	2.49857	0.589283	6.11137e-05	2.59316	up
ENSRNOG00000025691	Pla2g7	11	31	30	87	278	78	0.135031	0.452638	0.408953	1.16727	4.23812	1.14407	4.77992e-05	2.57592	up
ENSRNOG00000061316	LOC102547056	37	8	0	83	124	49	0.133697	0.030839	0	0.320377	0.540606	0.204345	0.00851897	2.57348	up
ENSRNOG00000038916	Dram1	22	53	39	199	450	47	0.174398	0.50488	0.348017	1.71027	4.39287	0.437197	0.000192969	2.55982	up
ENSRNOG00000030187	Mmp12	23	32	12	119	102	172	0.281562	0.461227	0.163483	1.569	1.51676	2.48347	7.98014e-08	2.53999	up
ENSRNOG00000017676	Plvap	240	264	183	505	3215	311	2.67581	3.44992	2.24324	5.94723	43.0485	4.00575	0.00962185	2.53188	up
ENSRNOG00000013973	Lcn2	91	50	20	377	389	141	2.26686	1.45784	0.545295	9.99775	11.7208	4.08159	2.27214e-06	2.51005	up
ENSRNOG00000009211	C3ar1	29	26	32	123	268	107	0.312886	0.32386	0.383713	1.4325	3.54202	1.36198	3.26345e-08	2.50615	up
ENSRNOG00000045772	LOC100911545	49	48	41	369	122	297	0.24619	0.283075	0.223947	1.96833	0.737306	1.73312	7.13335e-09	2.50599	up
ENSRNOG00000046309	LOC102553138	49	53	51	82	719	61	0.42713	0.537907	0.485722	0.755449	7.53101	0.614743	0.00121197	2.47253	up
ENSRNOG00000058422	Pirb	50	43	37	182	429	77	0.440764	0.441492	0.358051	1.70636	4.57522	0.78751	1.71297e-05	2.39279	up
ENSRNOG00000053272	Chi3l1	11	18	19	106	79	68	0.1293	0.256343	0.251038	1.36043	1.14646	0.960724	4.0033e-07	2.37337	up
ENSRNOG00000028015	Pf4	23	10	14	51	136	54	1.58255	0.759427	1.01577	3.74296	11.4003	4.34822	5.36725e-05	2.3722	up
ENSRNOG00000049303	Marco	560	561	743	6497	2782	553	7.86437	9.22285	11.489	96.4521	46.8962	8.97416	0.00708468	2.37097	up
ENSRNOG00000014124	Nod2	19	33	11	81	194	48	0.079109	0.208681	0.049888	0.499325	1.34098	0.321798	0.000323841	2.32442	up
ENSRNOG00000026235	Hk3	113	63	79	416	745	107	0.827968	0.50493	0.59939	3.23345	6.58772	0.913487	2.76964e-05	2.31616	up
ENSRNOG00000058105	Hbb	4454	3552	3479	11275	8450	36764	150.915	140.946	129.827	403.498	343.372	1440.38	0.00108951	2.31242	up
ENSRNOG00000052407	Btk	35	20	20	77	229	58	0.393582	0.259953	0.243641	0.902898	3.08745	0.748321	0.000106847	2.28568	up
ENSRNOG00000047098	LOC103694855	1029	846	746	2723	1902	8016	35.5342	34.9165	28.1501	99.2436	78.4325	329.464	0.000359204	2.28284	up
ENSRNOG00000029886	Hba-a1	6946	5926	5295	17429	11515	58115	279.387	279.149	234.559	740.397	555.444	2702.78	0.0023568	2.27331	up
ENSRNOG00000016041	Zc3h12d	39	18	34	81	270	84	0.23314	0.121301	0.226104	0.516074	1.95748	0.582088	6.49184e-05	2.26553	up
ENSRNOG00000008816	Gpnmb	682	485	401	2286	4129	1010	6.61492	5.502	4.2781	23.4132	48.0177	11.3187	4.34806e-08	2.24218	up
ENSRNOG00000010688	Nrgn	28	6	15	45	102	78	0.454652	0.107006	0.268595	0.771201	1.98436	1.45236	0.00024458	2.23455	up
ENSRNOG00000027491	Vldlr	28	24	19	51	214	64	0.177258	0.178707	0.132642	0.350271	1.6786	0.480592	0.000314478	2.20641	up
ENSRNOG00000038722	Tlr1	59	40	45	84	525	56	0.555691	0.441738	0.471467	0.839866	5.9874	0.608096	0.00209644	2.2043	up
ENSRNOG00000049422	LOC100911825	67	35	54	233	418	60	0.943903	0.606391	0.84057	3.70947	7.50913	1.01388	0.000203006	2.18997	up
ENSRNOG00000045992	Tlr8	73	61	60	174	625	74	0.478867	0.47004	0.435773	1.21131	4.95577	0.561833	0.000584935	2.15845	up
ENSRNOG00000056219	Olr1	8	12	20	60	54	67	0.046992	0.077413	0.129332	0.372932	0.383563	0.453663	5.5216e-05	2.15843	up
ENSRNOG00000061299	LOC103694857	1641	1427	1396	3990	2925	12726	58.8847	59.9776	55.1777	151.255	125.897	528.178	0.00217378	2.14755	up
ENSRNOG00000016353	Nim1k	164	56	51	676	307	193	1.59406	0.638311	0.546002	6.971	3.58863	2.16872	4.2951e-05	2.1474	up
ENSRNOG00000000167	Alas2	116	99	68	264	159	811	1.47287	1.46548	0.942959	3.54027	2.42096	11.9263	7.99343e-05	2.13844	up
ENSRNOG00000003104	Trpv2	17	37	35	92	223	87	0.135258	0.338129	0.305837	0.773808	2.13475	0.796213	7.33966e-05	2.13789	up
ENSRNOG00000028896	A2m	49	66	40	360	86	243	0.236432	0.373456	0.212569	1.85527	0.503849	1.36893	3.34608e-05	2.13175	up
ENSRNOG00000021041	Fam171a2	22	48	26	68	258	105	0.197366	0.508756	0.253209	0.642926	2.79949	1.09871	0.000301692	2.12894	up
ENSRNOG00000000655	Ptprc	23	44	45	47	376	79	0.608052	1.35345	1.30272	1.30496	12.0764	2.41614	0.00315205	2.12673	up
ENSRNOG00000011316	Fam167a	58	37	38	190	321	70	0.319868	0.236211	0.231528	1.1139	2.13461	0.443722	4.80825e-05	2.12667	up
ENSRNOG00000005620	Lcp2	126	114	155	395	1115	198	0.829481	0.87743	1.12859	2.7529	8.83687	1.51205	5.20118e-05	2.09551	up
ENSRNOG00000002418	Tgfb2	25	16	8	77	90	41	0.135088	0.096552	0.041121	0.419865	0.55481	0.240954	0.000226797	2.09221	up
ENSRNOG00000013668	Capg	106	92	105	342	825	134	1.59901	1.62516	1.74647	5.46378	14.9759	2.33625	7.66859e-05	2.08784	up
ENSRNOG00000051952	Tes	24	46	40	157	204	116	0.223035	0.506926	0.410611	1.56176	2.31283	1.26927	4.54249e-07	2.08406	up
ENSRNOG00000053260	Lilrb3a	77	89	59	274	564	122	0.650369	0.901103	0.541533	2.4736	5.55914	1.18615	3.60978e-05	2.07143	up
ENSRNOG00000014837	Emilin2	14	21	6	67	71	37	0.095435	0.166018	0.043394	0.486828	0.58583	0.291161	0.000726405	2.06932	up
ENSRNOG00000027722	H1fx	25	25	28	127	119	83	0.964459	1.11527	1.18213	5.14461	5.46828	3.67139	4.11909e-08	2.06382	up
ENSRNOG00000050395	Ms4a6e	113	79	92	297	764	123	1.80442	1.48195	1.61812	5.01546	14.6842	2.27708	0.000138108	2.05449	up
ENSRNOG00000009822	Tlr2	56	48	41	155	359	92	0.47543	0.477053	0.387774	1.40897	3.7117	0.909282	3.92448e-05	2.05413	up
ENSRNOG00000017939	Chn1	20	17	17	62	113	49	0.143798	0.140686	0.136639	0.480078	0.993613	0.41502	4.92822e-05	2.045	up
ENSRNOG00000039971	Ctla2a	83	63	75	107	694	111	2.21244	1.96023	2.17974	2.998	22.2254	3.40217	0.00159319	2.03815	up
ENSRNOG00000002657	Pla2g4a	96	49	78	272	539	94	0.751843	0.449334	0.670056	2.26526	5.10149	0.856517	0.000187389	2.02435	up
ENSRNOG00000010661	Gzmk	23	34	29	45	246	64	0.452411	0.786723	0.639355	0.937582	5.91152	1.46933	0.00223011	2.01788	up
ENSRNOG00000024728	Arhgap22	26	36	38	60	288	64	0.210949	0.390864	0.343889	0.519454	2.8358	0.603933	0.00177059	2.01526	up
ENSRNOG00000033256	LOC691141	117	87	117	362	857	85	2.00825	1.73699	2.21333	6.55505	17.6623	1.67195	0.000919758	2.0109	up
ENSRNOG00000023397	Ly6c	80	54	29	193	387	70	2.00351	1.59137	0.799987	5.15193	11.7402	2.04474	0.000661357	1.99906	up
ENSRNOG00000013024	Csgalnact1	87	44	65	103	611	65	0.595392	0.349773	0.490885	0.743865	5.02399	0.508702	0.00461284	1.99712	up
ENSRNOG00000021062	Fxyd5	39	55	38	137	309	90	0.92465	1.54556	0.989713	3.7662	9.36756	2.47805	7.22708e-05	1.99481	up
ENSRNOG00000010018	Clec4a3	125	83	90	242	715	220	3.57418	2.78112	2.81677	7.30828	24.5853	7.30098	1.27211e-05	1.98339	up
ENSRNOG00000013922	Dok2	79	60	119	144	779	102	0.62304	0.552762	1.04265	1.21037	7.42917	0.937739	0.00279148	1.9762	up
ENSRNOG00000054251	Clec7a	35	24	28	96	173	72	0.319858	0.25509	0.280699	1.04008	1.98605	0.7582	1.33485e-05	1.96921	up
ENSRNOG00000007541	Fhl3	29	25	50	83	262	64	0.387618	0.390466	0.727343	1.16596	4.19207	0.983639	0.00107782	1.95913	up
ENSRNOG00000016488	Pltp	429	532	627	1449	4022	792	4.73096	6.87827	7.61697	16.8895	53.2683	10.1077	0.00564797	1.95183	up
ENSRNOG00000047606	Bcl2a1	58	56	33	127	347	98	1.54225	1.73111	0.948281	3.58219	11.1332	3.0348	0.000184742	1.94965	up
ENSRNOG00000028814	Oasl2	138	97	130	357	826	226	1.10271	0.910825	1.14468	3.02068	7.95029	2.09157	8.51111e-06	1.94386	up
ENSRNOG00000010603	Gzma	31	20	34	76	198	53	0.778766	0.584747	0.915659	2.00221	5.96659	1.52009	0.000637627	1.93924	up
ENSRNOG00000021100	Tnfaip8l2	104	108	118	298	820	165	1.66591	2.0315	2.08679	5.07588	15.8639	3.07541	0.000121229	1.9391	up
ENSRNOG00000010645	Lgals3	171	132	236	671	1114	292	4.01955	3.6296	6.11221	16.6949	31.4312	7.93773	8.04143e-06	1.93255	up
ENSRNOG00000019943	Slc7a6	9	26	37	67	157	59	0.051854	0.180882	0.248438	0.430221	1.14643	0.414452	0.00253961	1.93153	up
ENSRNOG00000028768	Gbp4	38	21	27	58	220	48	0.316639	0.200984	0.248326	0.516082	2.23945	0.464672	0.0023746	1.92794	up
ENSRNOG00000000562	Prf1	58	61	88	131	451	210	0.510815	0.634397	0.851278	1.22256	4.79348	2.14645	4.63598e-05	1.92027	up
ENSRNOG00000045989	Hba-a3	110	68	65	112	141	648	5.72879	4.12979	3.70655	6.15867	8.77529	39.0169	0.00173495	1.91988	up
ENSRNOG00000061403	AABR07039446.2	78	78	93	222	627	105	0.583008	0.681384	0.769429	1.76908	5.67004	0.915182	0.000507058	1.91807	up
ENSRNOG00000014464	Tnfsf13b	8	39	32	99	173	38	0.086772	0.514675	0.481228	1.45486	2.84965	0.614704	0.00723848	1.91063	up
ENSRNOG00000026848	Tex36	22	15	22	84	40	97	0.583256	0.467867	0.65263	2.43074	1.28152	3.04604	0.000214523	1.90925	up
ENSRNOG00000020136	Tgm1	26	18	18	96	51	84	0.170261	0.13925	0.125995	0.665196	0.404685	0.637131	3.45638e-05	1.90109	up
ENSRNOG00000058446	Il7r	70	34	47	115	349	94	0.471844	0.26889	0.348051	0.822772	2.85501	0.735696	0.000418518	1.89661	up
ENSRNOG00000022884	Cd84	11	22	35	81	129	49	0.184287	0.438696	0.676822	1.50135	2.73404	1.0057	0.00134564	1.893	up
ENSRNOG00000047800	C5ar1	69	90	65	174	541	130	0.784095	1.20156	0.816366	2.10419	7.44102	1.71567	0.000291998	1.89035	up
ENSRNOG00000012860	Tmem184c	31	46	33	202	190	26	0.296641	0.528177	0.358983	2.10606	2.24342	0.292978	0.0044788	1.88961	up
ENSRNOG00000029756	P2ry13	39	23	23	107	158	47	0.695813	0.475219	0.446386	2.0009	3.38135	0.956465	0.000336904	1.8795	up
ENSRNOG00000005352	Elf4	39	22	25	89	176	49	0.349693	0.227974	0.241696	0.852088	1.91837	0.512098	0.000544469	1.87319	up
ENSRNOG00000033693	Naip2	70	84	74	171	565	113	0.252116	0.355574	0.293724	0.655624	2.47003	0.476084	0.000619034	1.87313	up
ENSRNOG00000049590	RT1-M2	76	58	71	126	536	92	1.5005	1.34648	1.53676	2.62117	12.7378	2.08747	0.00174224	1.87104	up
ENSRNOG00000030930	Samsn1	40	19	40	113	204	43	0.632246	0.334079	0.670882	1.90099	3.92318	0.763062	0.00154933	1.86409	up
ENSRNOG00000017403	Apobr	49	69	46	130	350	126	0.270048	0.448175	0.281788	0.772779	2.36511	0.80487	0.000106736	1.86067	up
ENSRNOG00000032232	Snrpg	33	14	18	67	59	106	1.9037	0.923382	1.11082	4.12124	4.12475	7.16973	0.000182886	1.85962	up
ENSRNOG00000001158	Abcg1	205	196	95	495	930	376	1.71613	1.87283	0.737754	3.93827	8.42935	2.9182	3.26208e-06	1.85224	up
ENSRNOG00000006940	Ncf4	87	58	87	218	535	86	1.29217	1.01059	1.42899	3.42745	9.57477	1.47747	0.000925896	1.84806	up
ENSRNOG00000002652	Rap1gap2	54	31	59	132	310	71	0.345308	0.229449	0.393727	0.933631	2.37805	0.535603	0.000792881	1.83034	up
ENSRNOG00000014202	Snx20	30	27	41	62	202	87	0.479052	0.5079	0.725529	1.05758	3.95845	1.63682	0.000530577	1.82958	up
ENSRNOG00000027808	Lilra5	104	86	124	213	800	113	2.01795	1.94458	2.66314	4.38038	14.5068	2.45507	0.00202925	1.82828	up
ENSRNOG00000042139	Clec4a1	140	114	133	264	885	226	1.91922	1.83162	2.01456	3.83328	14.5908	3.58327	0.000155204	1.82039	up
ENSRNOG00000010266	Cd180	84	70	59	233	432	91	0.727309	0.704531	0.557798	2.13766	4.51149	0.91408	0.000299602	1.81789	up
ENSRNOG00000018207	Dynlt1	26	38	27	105	167	55	0.79751	1.35024	0.881678	3.38211	6.13621	1.93908	0.000325418	1.81756	up
ENSRNOG00000001052	Slc25a30	217	156	218	1081	280	707	2.68107	2.25526	2.96417	14.1222	4.14645	10.1125	1.66011e-05	1.80539	up
ENSRNOG00000015717	Ptpre	35	14	33	89	149	47	0.32957	0.153598	0.347424	0.895494	1.70912	0.516872	0.00116682	1.80463	up
ENSRNOG00000002046	Cd200r1l	96	31	66	191	424	51	2.63745	0.981092	1.98276	5.57947	14.0926	1.60128	0.00564888	1.80422	up
ENSRNOG00000017874	Cd53	215	241	204	562	1435	340	2.82284	3.70286	2.95295	7.80327	22.6445	5.17087	6.08329e-05	1.80319	up
ENSRNOG00000016469	Fxyd2	25	22	25	91	123	38	2.30654	2.66367	2.51066	8.90983	13.7793	4.08072	0.000647747	1.79407	up
ENSRNOG00000013967	Blnk	23	14	10	47	75	40	0.261264	0.186437	0.118208	0.578218	1.04901	0.53661	0.00103545	1.79332	up
ENSRNOG00000001959	Mx1	260	130	101	487	1001	195	1.75236	1.02222	0.747296	3.4662	8.09339	1.51809	0.000557541	1.793	up
ENSRNOG00000015913	Tspan5	36	24	32	97	140	81	0.28112	0.218717	0.274232	0.795489	1.31292	0.734121	5.01549e-06	1.78859	up
ENSRNOG00000050325	Adgre4	128	89	70	230	661	100	1.2894	1.04154	0.767867	2.46329	7.8153	1.13631	0.00182405	1.78726	up
ENSRNOG00000011381	Acsbg1	32	30	60	182	204	41	0.266919	0.28877	0.551355	1.60451	2.03908	0.387602	0.00299295	1.78334	up
ENSRNOG00000022975	Nfam1	193	182	131	446	1025	279	1.26024	1.39547	0.940313	3.0824	8.04465	2.11032	4.05379e-05	1.77833	up
ENSRNOG00000002217	LOC100910270	110	85	135	391	551	198	3.32717	3.01172	4.50994	12.5918	20.1256	6.95476	3.78538e-06	1.77749	up
ENSRNOG00000012965	Themis2	99	63	87	229	543	81	0.548935	0.404831	0.52616	1.34091	3.60686	0.515415	0.00169404	1.77259	up
ENSRNOG00000016846	Pik3cd	259	199	262	447	1656	367	1.20657	1.08753	1.34449	2.20294	9.2728	1.97882	0.000322042	1.77043	up
ENSRNOG00000007412	Dok1	36	30	36	108	175	66	0.45441	0.45413	0.502343	1.46446	2.70187	0.97388	8.94177e-05	1.76485	up
ENSRNOG00000003897	Col1a1	311	202	203	563	397	1438	1.19219	0.906773	0.857802	2.28193	1.82546	6.38009	5.6783e-05	1.76443	up
ENSRNOG00000030689	Ms4a6bl	172	126	163	404	963	204	2.8128	2.40797	2.93468	7.0065	18.96	3.86826	0.000198084	1.76145	up
ENSRNOG00000043176	AABR07059308.1	52	62	26	132	276	73	0.933328	1.32219	0.511352	2.67663	6.48437	1.61176	0.00134563	1.7609	up
ENSRNOG00000021248	Cdc25b	62	90	72	194	161	411	0.492605	0.835024	0.629809	1.63538	1.53941	3.79041	4.5562e-05	1.75994	up
ENSRNOG00000004411	Tspan8	18	17	9	54	54	41	0.335724	0.370896	0.175634	1.09062	1.22617	0.888878	0.000687647	1.7538	up
ENSRNOG00000003622	Cybb	818	612	653	1879	4137	1034	4.27536	3.74269	3.75941	10.3726	25.9389	6.25071	1.30436e-05	1.75349	up
ENSRNOG00000000842	Ddah2	57	18	7	74	84	108	0.91883	0.357345	0.107551	1.45348	1.62498	2.11143	0.00767469	1.74951	up
ENSRNOG00000018716	Dennd2c	56	27	45	126	229	73	0.237637	0.131448	0.207892	0.566535	1.17329	0.356777	0.000354289	1.74829	up
ENSRNOG00000006108	Gngt2	36	70	64	155	371	62	1.4732	3.3652	2.91295	6.72783	18.3907	2.9201	0.00382731	1.74823	up
ENSRNOG00000007490	Gabrr2	56	34	30	69	280	51	0.50638	0.357818	0.29845	0.711141	3.1252	0.539334	0.006909	1.74276	up
ENSRNOG00000057058	Cd300a	112	81	80	228	570	118	2.72343	2.29613	2.14398	5.86656	16.6706	3.29593	0.000590119	1.74259	up
ENSRNOG00000036703	Itgax	70	56	60	89	400	135	0.332365	0.309105	0.312654	0.446914	2.2948	0.741647	0.00110679	1.74184	up
ENSRNOG00000020845	Tyrobp	242	218	192	456	1427	315	8.96237	9.46677	7.83583	17.8602	63.4611	13.4901	0.000262063	1.74174	up
ENSRNOG00000005479	Slc1a2	77	123	196	425	313	604	1.94597	3.65076	5.47072	11.3682	9.51305	17.6997	1.93924e-05	1.73749	up
ENSRNOG00000020991	Ms4a6a	441	192	226	732	1715	376	4.02187	2.047	2.26159	7.04589	18.7571	3.96017	0.00029542	1.73454	up
ENSRNOG00000009331	Hck	277	203	222	637	1404	292	2.99738	2.56743	2.64878	7.29185	18.2686	3.65932	0.000153751	1.72682	up
ENSRNOG00000047914	Gng11	53	61	48	106	315	118	1.35762	1.81297	1.34431	2.86236	9.70869	3.50297	0.000342256	1.71711	up
ENSRNOG00000027811	Lilrb4	27	51	63	137	237	99	0.352644	0.786711	0.903675	1.90497	3.74197	1.49575	0.000392237	1.71072	up
ENSRNOG00000007918	Tbxas1	82	66	55	117	471	79	0.933751	0.87247	0.682072	1.40528	6.4401	1.03798	0.00464856	1.70957	up
ENSRNOG00000008048	Plscr1	122	73	109	305	523	163	2.36419	1.43459	2.37217	6.70876	12.752	3.72124	4.41558e-05	1.70478	up
ENSRNOG00000002948	Abcc3	92	93	73	188	330	321	0.363274	0.428223	0.316169	0.780198	1.58302	1.46683	1.04626e-07	1.69579	up
ENSRNOG00000049911	LOC102556347	31	24	19	48	111	79	0.613371	0.563812	0.355632	1.01792	2.67131	1.77472	0.000482368	1.68823	up
ENSRNOG00000004972	Upp1	73	36	64	173	271	109	0.794284	0.461052	0.770278	2.00275	3.56179	1.37979	6.78765e-05	1.68233	up
ENSRNOG00000013231	Ptafr	194	150	151	278	1067	246	1.30854	1.18141	1.11832	1.9831	8.63603	1.92003	0.000866586	1.67935	up
ENSRNOG00000037563	Cd68	628	484	438	1476	2904	606	11.3181	10.2128	8.68309	28.0759	62.7413	12.6201	0.000116304	1.67913	up
ENSRNOG00000038881	Hcls1	216	179	146	436	1108	198	2.47372	2.39662	1.83737	5.27541	15.2366	2.61316	0.000863314	1.6783	up
ENSRNOG00000008409	Myo1f	139	172	133	315	871	253	0.81099	1.1785	0.856146	1.94884	6.11737	1.70985	0.000191065	1.6736	up
ENSRNOG00000056714	Sla	130	90	114	231	662	173	1.26073	0.926769	1.088	2.56139	7.52411	2.03049	0.000412567	1.67127	up
ENSRNOG00000031743	Gbp2	229	150	183	540	1050	202	2.05931	1.57832	1.81227	5.13694	11.3466	2.09924	0.000446549	1.66998	up
ENSRNOG00000010050	Stard9	77	78	60	141	344	203	0.12407	0.146805	0.105573	0.240382	0.670053	0.380309	1.6973e-05	1.66919	up
ENSRNOG00000009471	Epsti1	37	54	63	139	298	62	0.507834	0.879852	0.954034	2.0366	4.97701	0.98914	0.00300026	1.66379	up
ENSRNOG00000007159	Ccl2	300	307	362	662	1768	669	8.53381	11.8559	11.4077	23.1855	63.6533	22.829	1.13493e-05	1.661	up
ENSRNOG00000019217	Adrb2	43	47	57	71	319	81	0.46004	0.595003	0.683726	0.820473	4.18059	1.01618	0.0050954	1.66041	up
ENSRNOG00000012061	Prkcb	64	44	48	138	305	51	0.699721	0.527396	0.570912	1.54387	3.9194	0.645997	0.00397118	1.65877	up
ENSRNOG00000026644	Glipr1	78	80	100	166	492	166	1.71456	2.04845	2.41024	3.85217	13.0216	4.21903	0.000328149	1.65849	up
ENSRNOG00000021103	Nrxn2	168	186	126	362	883	281	0.830624	1.1434	0.793761	2.20396	6.01853	1.75409	9.24359e-05	1.65131	up
ENSRNOG00000031058	Was	50	69	45	153	295	76	0.639072	1.02466	0.631696	2.06555	4.52673	1.11459	0.00119673	1.6482	up
ENSRNOG00000011947	Tifab	91	102	75	188	529	133	1.50039	1.97591	1.35959	3.28176	10.5067	2.53783	0.000896131	1.64613	up
ENSRNOG00000006231	Ptpro	93	105	65	155	568	111	0.38313	0.505769	0.29502	0.672823	2.80944	0.526812	0.00375824	1.6457	up
ENSRNOG00000006314	Zbp1	22	16	42	86	130	37	0.288969	0.15769	0.606203	0.922008	1.81322	0.368483	0.00611803	1.6455	up
ENSRNOG00000036711	Spn	111	94	111	227	653	117	0.637059	0.631897	0.704652	1.38474	4.52419	0.779587	0.00200874	1.64496	up
ENSRNOG00000011081	Serpina7	141	62	77	198	486	179	1.76636	0.901749	1.04816	2.64326	7.44904	2.60586	0.000285766	1.64269	up
ENSRNOG00000011683	Fes	136	67	106	194	626	138	1.08	0.626356	0.929738	1.6292	5.99466	1.26739	0.00201954	1.64051	up
ENSRNOG00000012109	Otulinl	71	90	84	169	501	107	1.04772	1.55565	1.36341	2.62965	8.87148	1.81054	0.00204018	1.63919	up
ENSRNOG00000010232	Enpp5	338	226	150	363	849	982	3.52278	2.75604	1.72132	3.99038	10.6112	11.8366	3.83024e-05	1.6376	up
ENSRNOG00000020653	S1pr2	185	113	92	589	196	418	1.50716	1.07269	0.823119	5.07093	1.90816	3.93722	7.7537e-05	1.63743	up
ENSRNOG00000007561	Glb1l2	39	50	15	137	94	95	0.350619	0.52701	0.145206	1.32198	1.03276	1.00766	0.000985406	1.63124	up
ENSRNOG00000007350	Rac2	353	313	430	742	2248	437	5.78456	6.01729	7.76628	12.8661	44.2616	8.28098	0.000777273	1.62904	up
ENSRNOG00000007372	Casp1	88	69	102	235	431	138	1.27295	1.16815	1.63337	3.62509	7.53616	2.32968	0.000126285	1.62395	up
ENSRNOG00000027990	Crip1	21	12	55	80	130	63	0.967129	0.66076	2.91067	4.03078	7.52533	3.48725	0.00803186	1.62125	up
ENSRNOG00000013014	Cyba	271	138	160	416	1076	242	7.88484	4.68242	5.11455	12.7813	37.5473	8.1289	0.000784132	1.6187	up
ENSRNOG00000011944	Snx10	35	29	37	203	53	57	0.551156	0.533988	0.644985	3.41828	1.00739	1.03952	0.00592526	1.61767	up
ENSRNOG00000019728	Itgam	101	83	117	219	593	118	0.611928	0.592277	0.783777	1.47578	4.41643	0.842375	0.001895	1.61452	up
ENSRNOG00000008095	Onecut1	620	486	404	2108	712	1791	5.93293	5.43858	4.25709	21.2954	8.17094	19.813	7.24473e-06	1.61339	up
ENSRNOG00000022911	Hjurp	64	68	63	42	345	212	0.497238	0.618708	0.541357	0.342464	3.23366	1.91714	0.00874428	1.61045	up
ENSRNOG00000008759	Csf3r	31	18	33	137	75	38	0.167709	0.111625	0.193476	0.786008	0.484965	0.235673	0.0042542	1.60294	up
ENSRNOG00000010296	Slc7a7	94	109	80	245	490	136	1.17269	1.59149	1.09395	3.24481	7.38269	1.96751	0.000387601	1.60083	up
ENSRNOG00000031343	Nxpe5	83	114	105	181	623	126	1.13756	1.82637	1.5342	2.61732	10.2504	1.9636	0.00357464	1.5937	up
ENSRNOG00000007415	Ptgs1	551	435	448	1111	2720	521	4.39522	4.06283	3.92901	9.36037	26.0261	4.8035	0.000525016	1.5931	up
ENSRNOG00000046663	Fcgr2a	233	282	168	626	1185	283	3.7761	5.56574	3.02058	11.1948	24.3762	5.36974	0.000402453	1.59275	up
ENSRNOG00000000137	Ly86	104	55	75	156	462	84	2.12255	1.31996	1.69304	3.35926	11.3513	1.98793	0.00483583	1.5909	up
ENSRNOG00000008415	Nab2	176	243	242	596	892	536	0.740478	1.19515	1.12044	2.65341	4.50588	2.6122	2.29379e-08	1.58989	up
ENSRNOG00000057153	Pla1a	189	111	111	371	512	343	2.44187	1.68131	1.5754	5.0667	7.93382	5.13197	1.00004e-08	1.58664	up
ENSRNOG00000016257	Cotl1	352	335	281	801	1730	389	4.90404	5.45588	4.30667	11.7867	28.9068	6.26273	0.000301292	1.57816	up
ENSRNOG00000038132	Vsig4	686	572	769	1704	3589	814	10.8555	10.597	13.4067	28.4988	68.1628	14.9045	0.000181564	1.57774	up
ENSRNOG00000017172	Mvb12b	76	63	73	271	180	184	0.377666	0.367585	0.402061	1.43594	1.0834	1.06739	4.75551e-08	1.57617	up
ENSRNOG00000000704	Cmklr1	58	43	58	222	180	75	0.511752	0.444829	0.56262	2.06662	1.9068	0.759331	0.000344962	1.57545	up
ENSRNOG00000008187	Ubash3b	77	99	86	198	392	202	0.277995	0.421468	0.343847	0.760763	1.71348	0.849452	1.3593e-05	1.57519	up
ENSRNOG00000019022	Fam89a	374	244	294	1296	592	821	6.2095	4.73844	5.37095	22.7279	11.7882	15.7572	1.19927e-07	1.57384	up
ENSRNOG00000061231	Selenom	31	23	35	81	136	49	1.01893	0.887774	1.24276	2.80693	5.35286	1.85738	0.0014659	1.57145	up
ENSRNOG00000059857	Rnd1	44	30	34	109	115	96	0.597975	0.48088	0.508163	1.59362	1.90776	1.52804	2.26114e-06	1.5681	up
ENSRNOG00000009347	Arhgap25	195	140	184	340	988	216	1.27671	1.0731	1.328	2.35211	7.76143	1.63386	0.001193	1.56698	up
ENSRNOG00000019403	Afap1l1	152	177	109	350	727	237	0.985092	1.3442	0.7801	2.40137	5.66741	1.78169	0.000176217	1.5655	up
ENSRNOG00000010516	Plau	128	119	140	322	682	151	1.52197	1.66107	1.8366	4.04873	9.74668	2.07934	0.000888443	1.56103	up
ENSRNOG00000042825	Cd300le	89	78	163	227	612	147	2.69563	2.79127	5.48991	7.30663	22.436	5.16885	0.00289233	1.56068	up
ENSRNOG00000016643	Lpcat2	28	77	29	118	216	75	0.188415	0.608435	0.211043	0.841683	1.75231	0.582815	0.00677004	1.55918	up
ENSRNOG00000046313	Basp1	48	38	57	72	287	65	1.0356	0.973486	1.37389	1.66547	7.5295	1.64335	0.00913549	1.55777	up
ENSRNOG00000010824	Parp8	53	44	85	175	246	119	0.490484	0.470428	0.86663	1.73315	2.78155	1.36844	0.000116433	1.55574	up
ENSRNOG00000036829	Nckap1l	199	242	319	551	1346	376	1.19317	1.70704	2.0443	3.32176	8.71422	2.44209	0.000377962	1.55474	up
ENSRNOG00000020401	Adcy4	221	205	158	377	1085	266	1.43752	1.56489	1.12844	2.59593	8.48899	2.00425	0.000823252	1.55363	up
ENSRNOG00000020325	Calhm2	71	52	65	102	338	113	0.860952	0.731472	0.867092	1.30666	4.94419	1.59105	0.0017426	1.55325	up
ENSRNOG00000019440	Kcnn4	11	36	28	81	82	64	0.117721	0.433992	0.317018	0.883862	1.05799	0.765822	0.00424294	1.55269	up
ENSRNOG00000011054	Laptm5	594	486	617	1123	3110	780	6.41059	6.13316	7.33426	12.7986	40.3306	9.72484	0.000268121	1.55224	up
ENSRNOG00000021412	Slfn13	349	340	397	701	1980	540	2.5164	2.74733	3.03581	5.47481	16.8669	4.36666	0.000264301	1.55218	up
ENSRNOG00000027839	Ptk2b	202	200	162	485	939	247	1.25548	1.35797	1.03271	2.97153	6.60934	1.65961	0.00023397	1.55128	up
ENSRNOG00000014034	Olfml2a	28	14	40	98	102	41	0.104102	0.058374	0.165123	0.39236	0.460427	0.177045	0.00519505	1.55084	up
ENSRNOG00000030118	Msn	823	759	824	1912	4223	963	4.83952	5.22538	5.33382	11.8762	29.7967	6.54617	0.000208911	1.5454	up
ENSRNOG00000032703	Rasgrp3	162	69	158	274	624	229	0.867725	0.704662	1.02886	1.6583	4.30926	1.50179	0.000489853	1.5443	up
ENSRNOG00000014574	Entpd1	52	75	68	162	264	151	0.244731	0.411419	0.349845	0.807474	1.49714	0.822227	1.98026e-05	1.54098	up
ENSRNOG00000005046	Tspan13	288	197	235	454	1395	249	3.31479	2.65005	2.96986	5.51356	19.2673	3.31021	0.0024231	1.53957	up
ENSRNOG00000048771	RGD1559482	115	90	66	267	425	98	2.95863	2.36802	1.60886	6.80511	11.9834	3.03982	0.00157482	1.53782	up
ENSRNOG00000004649	Il1b	75	78	75	191	374	105	1.19022	1.45155	1.32173	3.22021	7.17481	1.93913	0.000702197	1.53709	up
ENSRNOG00000047507	LOC100910829	66	71	16	199	104	143	2.15658	2.73048	0.577969	6.90071	4.07254	5.41534	0.00472398	1.53552	up
ENSRNOG00000011882	Gab2	36	38	40	94	169	71	0.362718	0.442299	0.442586	1.00773	2.0538	0.829521	0.00046955	1.5349	up
ENSRNOG00000013663	Tmem86a	114	112	124	319	569	138	1.40664	1.61187	1.67916	4.15907	8.42429	1.96682	0.000690009	1.53333	up
ENSRNOG00000011321	Rftn1	51	42	41	120	205	65	0.397105	0.385323	0.349649	0.995482	1.94291	0.591467	0.000986173	1.53278	up
ENSRNOG00000049075	Fabp5	104	94	75	132	529	134	3.19249	3.39818	2.52912	4.29789	19.6053	4.76682	0.00411284	1.53275	up
ENSRNOG00000020505	Map4k1	78	88	109	177	467	162	0.617214	0.821238	0.95703	1.49154	4.47218	1.48717	0.000633727	1.53097	up
ENSRNOG00000033940	Adgrl4	159	123	146	285	716	236	0.79553	0.718086	0.806955	1.55728	4.53126	1.42151	0.000218117	1.5252	up
ENSRNOG00000016294	Cd4	457	422	328	906	2041	551	5.83929	6.31088	4.6175	12.2231	31.2864	8.14444	0.00018535	1.52348	up
ENSRNOG00000022910	Emcn	80	59	54	106	320	128	1.27855	1.09708	0.943713	1.797	6.16208	2.36421	0.00106816	1.5219	up
ENSRNOG00000012749	C1qb	1433	1185	1247	3215	6371	1578	29.5923	28.6425	28.3558	70.0956	157.759	37.6579	0.000102747	1.52002	up
ENSRNOG00000017431	RGD1304884	215	212	153	468	1004	209	1.28562	1.48213	1.00809	2.95746	7.21296	1.44575	0.00128314	1.51959	up
ENSRNOG00000010522	Tlr4	66	52	49	135	245	100	0.436087	0.401712	0.360185	0.948737	1.96233	0.770308	0.000189431	1.51872	up
ENSRNOG00000018092	Cd83	177	89	108	219	632	210	1.8616	1.09262	1.24848	2.4393	7.99432	2.55192	0.000913761	1.51767	up
ENSRNOG00000009354	Nrarp	40	25	29	52	151	65	0.347048	0.251132	0.274612	0.474186	1.58554	0.650639	0.00365743	1.51637	up
ENSRNOG00000008676	Emp1	79	99	79	118	460	167	0.663104	1.13178	0.754235	1.19412	4.77821	1.76619	0.00243374	1.5149	up
ENSRNOG00000001431	Rasa4	58	82	58	172	312	92	0.46266	0.758613	0.504605	1.44572	2.9863	0.84029	0.00133452	1.51222	up
ENSRNOG00000009513	Akr1b1	138	76	91	224	489	152	2.29339	1.487	1.66653	3.94387	9.79067	2.92572	0.000608469	1.51156	up
ENSRNOG00000029938	Pik3c2b	68	84	95	149	374	191	0.282334	0.357483	0.302531	0.454764	1.475	0.706544	0.000211127	1.51154	up
ENSRNOG00000031041	Rps4y2	55	30	53	127	99	164	1.3056	0.826541	1.37808	3.19764	2.82511	4.51516	7.37476e-05	1.50854	up
ENSRNOG00000000579	Marcks	365	306	289	569	1623	551	1.94786	1.91408	1.70116	3.20971	10.4091	3.40161	0.000144783	1.50814	up
ENSRNOG00000020951	Slc4a1	32	43	38	60	65	198	0.154363	0.250144	0.200233	0.314575	0.382099	1.13642	0.00760955	1.50764	up
ENSRNOG00000059705	Elmo1	24	34	18	58	102	59	0.235708	0.398983	0.189486	0.614593	1.24657	0.675095	0.00210333	1.50634	up
ENSRNOG00000019854	Napsa	165	114	143	378	594	229	1.99741	1.61472	1.902	4.84068	8.64144	3.20985	1.88625e-05	1.50612	up
ENSRNOG00000012513	Pdk3	26	27	29	52	109	73	0.256169	0.315049	0.317431	0.550764	1.31596	0.843061	0.000931599	1.5022	up
ENSRNOG00000021161	Fermt3	257	219	319	603	1338	331	2.33981	2.3342	3.19376	5.79418	14.6116	3.48135	0.000560229	1.50058	up
ENSRNOG00000039390	Slc37a2	48	64	85	149	259	158	0.24804	0.382733	0.48201	0.8108	1.60575	0.945206	8.64693e-05	1.50018	up
ENSRNOG00000016708	Necab3	17	25	30	60	91	56	0.155017	0.261443	0.272948	0.523132	0.914068	0.54923	0.00157607	1.50017	up
ENSRNOG00000007679	Cyth4	290	165	193	371	1138	314	2.71459	1.73784	1.92724	3.60366	12.6679	3.19689	0.00104005	1.49982	up
ENSRNOG00000009019	Slc6a6	51	39	52	137	180	86	0.457504	0.409712	0.512414	1.33517	1.96543	0.898762	8.75781e-05	1.49786	up
ENSRNOG00000017803	Apbb1ip	79	70	110	178	456	104	0.561104	0.580028	0.866165	1.34354	3.9199	0.855769	0.00368454	1.49433	up
ENSRNOG00000001908	Klhl6	50	35	29	100	166	54	0.306967	0.245389	0.193334	0.650272	1.22418	0.378431	0.00251747	1.48874	up
ENSRNOG00000021199	Fcgr1a	99	101	146	294	538	150	1.71191	2.11486	2.86334	5.53686	11.3802	3.06566	0.000869336	1.4841	up
ENSRNOG00000016810	Stmn1	143	106	92	233	474	243	3.25677	2.62591	2.12843	5.20509	13.005	6.42483	2.10515e-05	1.47948	up
ENSRNOG00000018371	Tubb6	58	72	55	129	267	126	0.730142	1.07155	0.767813	1.7294	4.07906	1.85375	0.000265414	1.47732	up
ENSRNOG00000022839	Ifit3	96	120	84	279	435	135	1.04239	1.53024	1.00417	3.21355	5.70092	1.70105	0.000541101	1.4766	up
ENSRNOG00000010986	Cmtm7	140	91	103	223	555	150	0.860365	0.65488	0.696865	1.45074	4.10838	1.06604	0.00136358	1.47508	up
ENSRNOG00000001480	Ncf1	226	143	130	425	687	268	1.82003	1.3651	1.2372	3.68732	6.71993	2.49775	4.6795e-05	1.4727	up
ENSRNOG00000007091	Ly6e	577	526	519	1346	2133	1051	11.039	11.3451	10.575	27.0071	49.0692	22.6731	1.92726e-08	1.47151	up
ENSRNOG00000011107	Pcsk1	85	68	78	208	322	114	0.376028	0.350898	0.376988	0.96943	1.70961	0.579312	0.000224629	1.47063	up
ENSRNOG00000008479	Slc8a1	57	30	39	126	176	46	0.429217	0.260557	0.319344	1.00948	1.61313	0.403306	0.00518755	1.47059	up
ENSRNOG00000000394	Srgn	138	126	167	334	646	222	2.38347	2.56537	3.19489	6.15109	13.5199	4.50362	0.000166078	1.46522	up
ENSRNOG00000004111	Soat1	64	63	70	170	285	95	0.732112	0.838742	0.871054	2.04706	3.90737	1.25009	0.000602226	1.46495	up
ENSRNOG00000010941	Tifa	76	36	63	145	272	64	1.02844	0.636201	0.948304	2.08848	4.45178	0.996907	0.00560812	1.46471	up
ENSRNOG00000008332	Smo	51	18	36	100	68	117	0.369577	0.170616	0.314709	0.986821	0.599428	1.09179	0.00155143	1.46426	up
ENSRNOG00000015411	Apobec1	125	54	85	155	430	134	2.1811	1.10523	1.6452	2.87085	9.04944	2.72061	0.00298983	1.46066	up
ENSRNOG00000051002	LOC108348139	122	148	208	564	622	157	2.14385	3.00293	3.96283	10.2658	13.07	3.19412	0.00186109	1.46061	up
ENSRNOG00000019059	Zfp1	74	58	63	198	177	162	1.36198	1.23778	1.27692	3.86181	3.91319	3.46176	1.97866e-08	1.45831	up
ENSRNOG00000032396	RGD1559575	172	140	98	253	730	147	1.39644	1.33148	0.877274	2.17196	7.118	1.37893	0.0050231	1.45699	up
ENSRNOG00000000853	Aif1	269	244	299	503	1423	326	9.26931	9.8428	11.3304	18.2919	58.7325	12.9298	0.0015335	1.45686	up
ENSRNOG00000052444	Samd9	213	157	138	399	700	294	0.917335	0.789815	0.653852	1.81835	3.62608	1.46729	2.08423e-05	1.4547	up
ENSRNOG00000012172	Spi1	244	209	273	558	1120	328	2.75471	2.7578	3.38836	6.66288	15.1826	4.27635	0.000250569	1.45346	up
ENSRNOG00000017277	Igsf6	122	105	126	204	650	121	1.21938	1.22358	1.38201	2.15016	7.801	1.40066	0.00658343	1.45268	up
ENSRNOG00000013324	Cdh5	508	389	487	1167	2002	633	2.81929	2.52631	2.97807	6.84753	13.3376	4.06368	4.69854e-05	1.45001	up
ENSRNOG00000020032	Impdh1	33	31	65	102	166	88	0.29706	0.323668	0.648648	0.981915	1.81971	0.926716	0.00158074	1.44823	up
ENSRNOG00000013847	Nova2	26	13	17	43	54	54	0.380759	0.21851	0.270579	0.681379	0.972292	0.933308	0.00276424	1.44385	up
ENSRNOG00000019662	Tm6sf1	55	61	104	168	365	75	0.855469	1.1145	1.09642	1.83858	4.14379	0.783962	0.0092032	1.44076	up
ENSRNOG00000017854	Ucp2	509	496	735	1143	2827	813	7.04199	8.04382	11.2091	16.7161	46.9735	13.0215	0.000453717	1.44032	up
ENSRNOG00000003959	Rgs18	40	38	38	91	154	72	1.26253	1.3861	1.29007	3.02847	5.8044	2.62504	0.000525897	1.43913	up
ENSRNOG00000028569	Arhgap27	101	74	111	178	497	105	0.863474	0.735339	1.03865	1.6051	5.10103	1.03083	0.0058232	1.43882	up
ENSRNOG00000000907	Alox5ap	27	28	49	100	140	46	0.604285	0.719486	1.21826	2.38025	3.77248	1.1933	0.00635028	1.43747	up
ENSRNOG00000031431	Cdca8	30	17	22	43	99	44	0.42797	0.293442	0.352356	0.659954	1.73915	0.742229	0.00734247	1.43685	up
ENSRNOG00000029178	Abcc5	297	337	357	542	1705	475	1.26949	1.75903	1.78883	2.74052	8.99171	2.40568	0.00114803	1.4365	up
ENSRNOG00000016254	Sema4c	101	63	66	154	368	99	0.535718	0.390964	0.387392	0.863622	2.35053	0.60968	0.00309614	1.43618	up
ENSRNOG00000006646	Vopp1	81	66	93	156	394	104	0.626908	0.598476	0.793741	1.27625	3.65682	0.930532	0.00323117	1.43502	up
ENSRNOG00000049028	C5ar2	320	227	192	420	719	843	5.60747	4.65563	3.7084	7.77106	15.1285	17.1005	3.19447e-06	1.43443	up
ENSRNOG00000017020	Inpp5d	230	190	209	414	964	329	1.04002	1.00975	1.04244	1.98414	5.24442	1.72444	0.000189865	1.43232	up
ENSRNOG00000009912	Fgr	136	102	100	299	499	118	1.20901	1.06582	0.984247	2.81156	5.35017	1.21176	0.00183462	1.43214	up
ENSRNOG00000000142	Plxdc2	30	21	35	56	120	56	0.243866	0.196263	0.312281	0.476477	1.17646	0.528451	0.00389292	1.4275	up
ENSRNOG00000002775	Npl	80	60	70	150	339	78	0.706537	0.612064	0.679554	1.39996	3.59373	0.789128	0.00473236	1.42593	up
ENSRNOG00000047276	AABR07044711.1	52	52	60	165	218	63	0.556366	0.645862	0.709073	1.87302	2.81155	0.784139	0.00255549	1.4243	up
ENSRNOG00000029308	Lrmp	66	73	93	127	364	139	0.910124	1.18504	1.41291	1.84753	6.05934	2.21549	0.00203696	1.42249	up
ENSRNOG00000000036	Klhdc8a	129	93	131	337	384	228	0.896858	0.754698	1.00445	2.48441	3.21824	1.8356	3.47791e-07	1.42225	up
ENSRNOG00000051922	AABR07059663.1	318	129	195	485	826	385	1.52648	0.724315	1.02881	2.46381	4.76373	2.14032	9.0074e-05	1.4215	up
ENSRNOG00000015615	Tnfrsf11a	56	42	52	164	100	138	0.435351	0.376998	0.444222	1.35131	0.92927	1.24166	2.48554e-05	1.42079	up
ENSRNOG00000009348	Nos3	131	150	95	219	614	186	0.542678	0.725854	0.431758	0.958204	3.05587	0.889941	0.00221386	1.4201	up
ENSRNOG00000017022	Cerk	427	397	430	756	1951	671	2.20853	2.40718	2.44716	4.13137	12.1134	4.01357	0.00016905	1.41712	up
ENSRNOG00000045840	Hist1h2ao	21	34	50	55	124	106	1.46865	2.8174	3.9254	4.13593	10.6224	8.72058	0.00603948	1.41695	up
ENSRNOG00000001544	Cyyr1	25	94	132	233	267	193	0.103819	0.460846	0.611781	1.03489	1.34747	0.936496	0.00801287	1.41623	up
ENSRNOG00000013729	RGD1306271	43	23	19	67	95	62	0.107772	0.065098	0.052032	0.17635	0.283614	0.177917	0.00202973	1.4118	up
ENSRNOG00000004322	Sh3kbp1	56	41	42	82	213	75	0.381012	0.322835	0.332524	0.806069	1.77461	0.589805	0.00379401	1.41067	up
ENSRNOG00000023296	AABR07002945.1	20	24	26	44	86	58	0.385904	0.525219	0.53495	0.891411	1.98254	1.29329	0.00331167	1.41001	up
ENSRNOG00000018804	Ripor2	52	255	96	329	431	358	0.291216	1.69305	0.595071	1.97245	2.93677	2.35133	0.00741548	1.40862	up
ENSRNOG00000023628	Tmem106a	131	79	140	248	487	193	1.22483	0.864274	1.44284	2.46168	5.48916	2.10002	0.000362801	1.40624	up
ENSRNOG00000005575	Abi3	229	156	256	422	1017	266	3.03352	2.41862	3.74185	5.91735	16.1921	4.08239	0.00154866	1.40527	up
ENSRNOG00000017980	Itgal	572	476	355	1268	1950	514	2.83158	2.75939	1.93545	6.63544	11.5899	2.9426	0.000463043	1.40331	up
ENSRNOG00000017579	Mylip	160	163	163	365	664	270	1.15995	1.38512	1.3041	2.80242	5.80245	2.2669	4.66953e-05	1.40286	up
ENSRNOG00000025324	Spire1	67	63	29	77	233	111	0.277705	0.35468	0.128346	0.331764	1.13723	0.520943	0.00682518	1.40098	up
ENSRNOG00000014237	Zfp503	192	212	190	510	384	682	1.38023	1.78988	1.50856	3.87747	3.31493	5.68112	3.87529e-07	1.39854	up
ENSRNOG00000012807	C1qa	2085	1787	1652	4389	8161	2121	44.4884	44.6426	38.8116	98.9162	208.843	52.3091	0.000230282	1.39851	up
ENSRNOG00000010319	Lcp1	934	657	693	1602	3336	1069	6.12689	4.97166	5.0092	11.0996	26.2589	8.10703	0.000105419	1.39387	up
ENSRNOG00000051619	Asb2	39	26	40	60	152	64	0.324905	0.246053	0.365241	0.526275	1.5239	0.620005	0.00530459	1.39274	up
ENSRNOG00000002950	Lyl1	25	26	19	48	92	45	0.381005	0.454479	0.312113	0.771018	1.67924	0.790462	0.00547187	1.39061	up
ENSRNOG00000020470	Slc25a24	58	88	43	130	288	87	0.363858	0.64467	0.297295	0.859915	2.17631	0.627781	0.00689761	1.38834	up
ENSRNOG00000000569	Vsir	229	228	147	378	936	281	2.73834	3.1874	1.93525	4.76574	13.4161	3.88346	0.00129646	1.38824	up
ENSRNOG00000002776	Sell	19	17	21	58	55	37	0.232552	0.240125	0.280342	0.771408	0.825738	0.541138	0.00346266	1.38553	up
ENSRNOG00000049560	Glul	3480	3841	4812	11263	9435	11333	31.3172	40.483	47.6955	107.045	101.828	117.92	1.02644e-12	1.38496	up
ENSRNOG00000005378	Gna15	39	43	60	105	198	73	0.210483	0.274036	0.359983	0.60652	1.29605	0.45988	0.00304878	1.38441	up
ENSRNOG00000026647	Cxcl16	193	199	132	306	791	283	2.52593	3.05413	1.89539	4.23086	12.4394	4.28888	0.000852262	1.38398	up
ENSRNOG00000033215	RT1-Db1	464	489	546	774	2344	836	8.83223	10.879	11.5813	15.5467	53.6885	18.6222	0.000471241	1.38221	up
ENSRNOG00000009848	Il18	144	95	145	253	435	310	0.766241	0.591223	0.852102	1.42698	2.80047	1.93507	2.86495e-06	1.3798	up
ENSRNOG00000000596	Fyn	174	147	135	237	709	245	1.41864	1.22774	1.20521	1.74527	5.62313	1.84298	0.00131632	1.37876	up
ENSRNOG00000026136	Tnfaip8	49	64	59	102	243	108	0.577636	0.877949	0.665293	1.13196	3.20764	1.46436	0.0018059	1.37523	up
ENSRNOG00000031232	Nrp2	466	266	152	921	540	798	1.63375	1.09292	0.587198	3.41546	2.27404	3.23754	0.000171155	1.37446	up
ENSRNOG00000009401	Lmo2	114	96	145	240	508	180	1.56438	1.5638	2.19475	3.52493	8.42804	2.85633	0.00078547	1.3743	up
ENSRNOG00000002045	Anxa3	708	586	598	1676	2747	515	4.7642	4.77929	4.5179	12.053	22.6925	4.14656	0.00213306	1.37189	up
ENSRNOG00000025811	Cfp	1058	940	987	1974	4690	1126	16.0013	16.6477	16.4393	31.544	85.0927	19.6862	0.000843093	1.37096	up
ENSRNOG00000005809	Arhgdib	311	320	391	687	1574	414	5.91881	7.14255	8.19864	13.8311	35.9817	9.12444	0.00110721	1.36837	up
ENSRNOG00000052064	Parvg	109	123	109	235	551	105	0.960932	1.26096	1.05692	2.1848	5.82056	1.06326	0.00802661	1.36302	up
ENSRNOG00000042980	Adam19	93	119	107	195	452	186	0.329368	0.492466	0.416576	0.729074	1.9246	0.761382	0.000721562	1.3623	up
ENSRNOG00000028273	Tmem150b	50	40	70	82	244	88	0.572252	0.531756	0.888118	1.00504	3.39445	1.17123	0.0078013	1.3614	up
ENSRNOG00000017804	Sept1	49	42	60	113	164	113	0.77039	0.761939	1.032	1.87733	3.09946	2.0475	6.8243e-05	1.36089	up
ENSRNOG00000007726	Mcam	165	79	132	232	581	147	1.26933	0.711046	1.11735	1.88543	5.36491	1.30411	0.00518903	1.36074	up
ENSRNOG00000059140	Myo1g	138	123	180	319	662	164	0.920681	0.963334	1.327	2.25841	5.32133	1.26678	0.00288903	1.36022	up
ENSRNOG00000004273	Ifitm1	340	338	260	633	1393	405	13.3653	15.5564	11.2335	26.3102	65.7655	18.4095	0.000707563	1.3594	up
ENSRNOG00000021259	Prnp	279	138	88	208	454	603	2.90426	1.67714	1.0027	2.28659	5.68292	7.27657	0.00356099	1.35928	up
ENSRNOG00000016085	Mpzl2	72	37	104	206	110	228	0.493647	0.295216	0.785616	1.49326	0.904691	1.80429	0.00261866	1.35825	up
ENSRNOG00000033744	Rasgrp4	56	36	46	90	164	99	0.585824	0.435483	0.529663	0.992518	2.05259	1.19857	0.000412425	1.35814	up
ENSRNOG00000006946	Arhgap9	144	152	191	331	729	206	1.40512	1.50077	1.80606	3.52563	8.08798	1.96421	0.00168613	1.35787	up
ENSRNOG00000011517	Tnfrsf21	82	81	40	210	233	82	0.421351	0.486765	0.222693	1.13695	1.43646	0.486495	0.00395888	1.35779	up
ENSRNOG00000050430	Vav1	165	105	119	264	566	162	1.45539	1.08502	1.15007	2.46129	5.9955	1.65244	0.00186371	1.35212	up
ENSRNOG00000020485	Vav3	56	62	45	112	225	83	0.262564	0.348335	0.232299	0.567284	1.29756	0.448532	0.00267702	1.34891	up
ENSRNOG00000021004	Rasip1	165	97	145	230	517	280	1.57816	1.08499	1.53057	2.33144	5.94807	3.10073	0.000175079	1.3413	up
ENSRNOG00000022565	Lrrc25	168	168	178	268	835	206	1.5963	1.87272	1.86581	2.68828	9.54596	2.26759	0.00513925	1.33187	up
ENSRNOG00000011973	Il7	1526	1280	1465	2937	5423	2436	28.6067	28.0909	30.2834	58.2708	122.131	52.8328	2.42285e-06	1.32979	up
ENSRNOG00000015967	Sh3bgrl3	157	189	221	360	839	250	4.63291	6.52681	7.19116	11.2314	29.7762	8.54458	0.00188897	1.32929	up
ENSRNOG00000050805	Tsc22d4	103	142	80	221	383	223	0.965863	1.55231	0.818365	2.18942	4.30941	2.41188	0.000222946	1.32557	up
ENSRNOG00000016117	Myof	95	106	128	292	374	170	0.292818	0.382168	0.432769	0.954528	1.38944	0.606165	0.000133733	1.32474	up
ENSRNOG00000058337	Plcb2	92	88	100	215	394	100	0.576966	0.64484	0.687888	1.42359	2.97178	0.725156	0.00410022	1.32342	up
ENSRNOG00000046254	Adgre1	473	299	259	672	1626	271	3.23418	2.38888	1.94663	4.85247	13.3415	2.14258	0.0090369	1.32033	up
ENSRNOG00000000816	Ppp1r18	196	203	261	364	1032	273	2.2031	3.00642	4.03357	5.01543	15.3924	4.33245	0.00371718	1.31891	up
ENSRNOG00000019179	Ggta1	161	134	128	281	612	167	1.4435	1.21213	1.10942	2.45178	5.99583	1.58842	0.00242329	1.31666	up
ENSRNOG00000031335	Ankrd37	27	18	28	51	50	80	0.679208	0.524457	0.772684	1.36028	1.53011	2.35849	0.00463801	1.315	up
ENSRNOG00000031930	Bin2	133	114	155	274	586	145	1.53573	1.5418	1.97563	3.35423	8.16089	1.9483	0.00427866	1.30802	up
ENSRNOG00000014311	Slc7a8	106	84	103	190	390	149	0.574124	0.530954	0.619331	1.0917	2.55337	0.935323	0.000865284	1.30796	up
ENSRNOG00000018748	Slc16a11	71	107	185	258	386	272	0.817546	1.45085	2.36975	3.17693	5.39254	3.65837	0.000996782	1.30776	up
ENSRNOG00000010646	Tmem229b	90	67	45	146	266	88	0.533863	0.46188	0.29055	0.909247	1.88784	0.597254	0.00469796	1.30734	up
ENSRNOG00000006116	Hk2	43	22	46	93	121	60	0.175903	0.104861	0.20778	0.40247	0.593927	0.284322	0.00380852	1.30564	up
ENSRNOG00000012640	Dpp7	206	200	202	429	757	328	2.69336	3.07185	2.90962	5.93728	11.9064	4.96254	5.16129e-05	1.30286	up
ENSRNOG00000019890	Folr2	128	84	155	397	354	158	3.00367	2.31177	3.99962	9.85378	9.9777	4.28397	0.000822405	1.30095	up
ENSRNOG00000016308	Il10ra	66	69	94	133	335	103	0.740641	0.905849	1.15919	1.56739	4.5083	1.33315	0.00669639	1.29893	up
ENSRNOG00000017703	Unc93b1	594	559	510	875	2457	789	5.66477	6.28589	5.39015	8.81415	28.2571	8.71816	0.000958495	1.29738	up
ENSRNOG00000015442	Sfxn3	75	58	34	146	168	95	0.611471	0.555441	0.30564	1.26749	1.65362	0.90051	0.00114195	1.29252	up
ENSRNOG00000012804	C1qc	1737	1423	1483	3278	6578	1586	35.6402	34.1907	33.4971	71.0271	161.853	37.6095	0.00111584	1.29134	up
ENSRNOG00000004737	Cd48	293	215	295	482	1124	367	4.60053	3.9598	5.09337	8.00348	21.1974	6.67185	0.000948597	1.29125	up
ENSRNOG00000032788	Dysf	235	187	155	308	862	245	0.784821	0.729957	0.560752	1.07154	3.52794	0.933934	0.00373356	1.28997	up
ENSRNOG00000020652	Tgfb1	354	266	301	573	1255	425	3.69089	3.24676	3.4596	6.31338	15.7185	5.13149	0.000507587	1.28609	up
ENSRNOG00000002470	Ifi47	287	227	180	479	892	321	3.4142	3.16047	2.35932	6.03661	12.7586	4.42647	0.000476205	1.28217	up
ENSRNOG00000048980	Gng2	100	67	107	208	348	112	0.646771	0.508499	0.765801	1.42854	2.71563	0.841716	0.00275915	1.28027	up
ENSRNOG00000021157	Ctss	755	597	777	1725	2686	795	16.9776	15.7217	19.2545	40.9867	72.4531	20.6664	0.00041908	1.27946	up
ENSRNOG00000011921	Dusp4	30	35	32	102	62	73	0.16355	0.228902	0.192137	0.601456	0.416931	0.472293	0.0016903	1.27333	up
ENSRNOG00000050287	Ebna1bp2	43	153	93	244	176	301	0.86593	3.58897	2.04431	5.18136	4.2499	6.98944	0.00885447	1.27086	up
ENSRNOG00000049782	Csf2ra	275	265	225	495	1015	352	4.43436	4.99384	4.00155	8.44024	19.6437	6.55646	0.00056984	1.27047	up
ENSRNOG00000008050	Stac3	896	725	488	1019	905	3105	12.9535	12.276	7.76183	15.5539	15.6868	51.9283	0.00406254	1.26916	up
ENSRNOG00000037113	Slfn2	337	371	301	631	1340	491	4.25059	5.49588	4.22182	8.41013	20.4955	7.1564	0.000415314	1.26907	up
ENSRNOG00000000763	RT1-M3-1	32	42	55	86	156	74	0.524709	0.821185	1.01095	1.53497	3.15509	1.44692	0.00511662	1.26905	up
ENSRNOG00000012495	Podxl	110	70	121	175	395	154	0.458371	0.343414	0.555934	0.778942	2.00085	0.751419	0.00258992	1.26437	up
ENSRNOG00000008151	Plscr4	87	78	47	172	170	168	1.02672	0.772207	0.607313	1.58962	1.72508	1.69008	4.94941e-05	1.2641	up
ENSRNOG00000013889	Tmed3	119	129	105	309	354	194	1.96058	2.47626	1.9028	5.38119	6.99776	3.70344	2.41879e-05	1.26347	up
ENSRNOG00000049425	Fam167b	276	355	325	663	1204	468	7.14661	10.7605	9.2788	18.1645	37.4417	14.0136	0.000263667	1.26341	up
ENSRNOG00000000699	Selplg	156	81	130	239	481	157	2.74949	1.66701	2.51046	4.44939	10.1736	3.18988	0.00313389	1.26288	up
ENSRNOG00000014278	Zfp710	112	108	122	233	414	181	0.925384	1.04672	1.10588	2.02855	4.10574	1.72881	0.000315528	1.26202	up
ENSRNOG00000012160	Syk	276	265	209	392	1136	285	1.16105	1.30514	0.967413	1.73779	5.72912	1.38294	0.00573314	1.2604	up
ENSRNOG00000020415	Ramp2	90	70	80	131	308	137	2.57437	2.34736	2.52193	3.96783	10.5952	4.53298	0.00168837	1.25911	up
ENSRNOG00000007650	Cd63	719	617	805	1733	2229	1200	18.6796	18.7784	22.9534	47.5115	69.4688	36.0153	2.00113e-07	1.25898	up
ENSRNOG00000010916	Ccl7	101	135	182	269	578	172	4.10781	6.47916	8.21655	11.6291	28.4021	8.14026	0.00586389	1.25678	up
ENSRNOG00000010524	Cryab	48	41	35	76	80	139	0.843052	0.854484	0.678211	1.42846	1.71751	2.87316	0.00231309	1.25376	up
ENSRNOG00000001250	Lfng	63	100	99	205	310	123	0.658894	1.22429	1.13906	2.26207	3.87836	1.47995	0.00255757	1.25192	up
ENSRNOG00000050647	LOC108348108	1087	1210	789	1034	3710	2640	9.89634	12.8972	7.91262	9.93932	40.5082	27.7953	0.00154411	1.24913	up
ENSRNOG00000011329	Pkm	380	260	247	653	1024	428	4.7971	3.69939	3.39967	8.92674	15.885	6.26993	9.97638e-05	1.24842	up
ENSRNOG00000015346	Obsl1	37	30	23	62	66	85	0.151781	0.142003	0.101779	0.266245	0.324248	0.403101	0.00232455	1.24556	up
ENSRNOG00000021176	Mtmr11	31	50	37	81	100	103	0.247932	0.474232	0.33037	0.698629	0.979515	0.977974	0.00150308	1.24505	up
ENSRNOG00000021644	Slc15a3	140	130	116	229	503	189	1.38833	1.50917	1.26255	2.40043	5.98989	2.16108	0.00138105	1.24397	up
ENSRNOG00000056678	Nckap5l	87	61	70	131	247	136	0.421692	0.335323	0.362198	0.676988	1.44585	0.769427	0.000496589	1.23822	up
ENSRNOG00000015420	Stxbp1	86	67	46	140	203	126	0.546894	0.495141	0.318526	0.957862	1.58424	0.945013	0.000438696	1.23756	up
ENSRNOG00000028713	Acvrl1	119	138	138	258	548	140	0.741911	1.01136	0.948616	1.70745	4.12331	1.01225	0.00660163	1.23681	up
ENSRNOG00000021013	Stx3	114	125	96	263	401	135	0.794916	1.02537	0.739774	1.95012	3.37378	1.0927	0.00207587	1.23519	up
ENSRNOG00000004687	Thbd	107	156	139	355	395	215	0.64932	1.11226	0.93651	2.29339	2.89792	1.51662	0.000140442	1.23518	up
ENSRNOG00000042499	LOC100364435	467	447	545	862	1954	651	21.7223	24.4478	28.0542	42.7245	110.126	35.2853	0.000875603	1.23326	up
ENSRNOG00000046120	Uchl3	47	60	118	201	194	143	1.51123	2.23594	4.18347	6.83914	7.50033	5.31775	0.00305452	1.23248	up
ENSRNOG00000021170	Plekho1	132	119	181	223	527	271	2.21535	2.23062	3.30693	3.95694	10.2514	5.13964	0.00102776	1.2296	up
ENSRNOG00000051911	Rbp3	19	26	20	49	44	61	0.110067	0.175405	0.129347	0.301752	0.308568	0.411918	0.00892219	1.22924	up
ENSRNOG00000032708	RT1-Bb	404	373	376	677	1399	643	4.89279	5.29782	5.01823	8.66981	20.6876	9.00437	7.7528e-05	1.22744	up
ENSRNOG00000003464	Hid1	136	101	81	191	361	190	0.870897	0.757319	0.570972	1.29929	2.78851	1.41196	0.000495426	1.22423	up
ENSRNOG00000003357	Col3a1	3504	3180	3619	6646	6455	10965	16.4445	17.4755	18.7063	32.9394	36.3328	59.4993	2.55057e-07	1.22203	up
ENSRNOG00000001752	Nrros	253	249	177	440	851	305	2.28891	2.63016	1.75915	4.2021	9.22808	3.18669	0.00108599	1.22043	up
ENSRNOG00000045924	RT1-T24-3	256	347	494	684	1324	596	6.23484	8.0089	10.5699	13.5396	33.1155	13.3327	0.000901345	1.21978	up
ENSRNOG00000024616	LOC102550456	209	74	202	325	510	282	1.4167	0.440061	1.30537	2.8174	4.92594	2.47412	0.00198358	1.21882	up
ENSRNOG00000033134	Mef2c	65	45	47	65	187	112	0.230704	0.280831	0.279965	0.37638	0.981142	0.457656	0.00728707	1.21809	up
ENSRNOG00000000485	Bak1	99	102	151	247	460	124	1.13714	2.05111	2.46766	3.40407	6.88528	2.07503	0.00811015	1.21774	up
ENSRNOG00000005825	Lyz2	813	813	1018	2427	2595	1192	15.2781	17.8773	21.0565	48.1681	58.4717	25.8988	2.7194e-05	1.21401	up
ENSRNOG00000019430	Coro1a	270	286	326	529	1159	382	3.77637	4.67583	5.01635	7.80279	19.4363	6.17335	0.00157488	1.21173	up
ENSRNOG00000003666	Jchain	69	70	69	117	255	114	3.17465	3.77671	3.53848	5.73789	14.2125	6.1191	0.00269255	1.21106	up
ENSRNOG00000019388	Egfl7	213	202	226	297	829	367	3.26048	3.62794	3.81782	4.81782	15.2683	6.51711	0.00146564	1.20855	up
ENSRNOG00000056297	Fmnl3	118	87	98	206	364	132	0.929942	0.801715	0.852788	1.71269	3.44836	1.20094	0.00194292	1.20795	up
ENSRNOG00000002664	Emp2	61	46	34	66	131	126	0.435706	0.379708	0.260888	0.496142	1.12033	1.0356	0.00451411	1.203	up
ENSRNOG00000004192	Arhgap30	211	193	186	344	823	200	1.28166	1.37408	1.2471	2.21173	6.00926	1.40148	0.00743227	1.19901	up
ENSRNOG00000025051	Tal1	55	76	48	140	164	113	0.261234	0.426658	0.254139	0.710414	1.01656	0.629013	0.000608917	1.19877	up
ENSRNOG00000056038	Ehbp1l1	413	388	358	638	1411	630	1.85123	1.9876	1.79614	3.09233	7.70195	3.20892	0.000229516	1.19859	up
ENSRNOG00000022256	Cxcl10	37	27	30	59	88	68	0.613767	0.533005	0.547014	1.05693	1.77395	1.31655	0.00250399	1.19419	up
ENSRNOG00000003486	Mnda	161	139	187	382	568	175	2.24919	2.2719	2.87744	5.64774	9.53651	2.82732	0.00272256	1.19363	up
ENSRNOG00000013526	Rassf4	117	132	129	230	471	175	1.08087	1.42381	1.31645	2.24466	5.23495	1.87356	0.00226246	1.19308	up
ENSRNOG00000053190	AABR07012635.1	38	48	50	98	92	124	3.63236	5.51145	5.30034	10.0915	10.7269	14.0574	0.000867817	1.19269	up
ENSRNOG00000020716	Axl	1141	1020	946	1855	4151	1139	6.10122	6.62124	5.60532	10.5083	26.5419	7.08554	0.00203269	1.18987	up
ENSRNOG00000010183	Fam198b	140	98	86	243	331	164	0.798775	0.585174	0.47948	1.31126	2.02431	0.967223	0.000342007	1.18903	up
ENSRNOG00000018735	Cd74	4079	3680	4136	7044	14198	6072	80.6391	84.785	90.2881	146.656	336.459	140.284	5.85284e-05	1.18825	up
ENSRNOG00000019556	Cd9	56	49	46	108	161	77	1.01019	1.04499	0.921952	2.08274	3.52869	1.61038	0.00203931	1.18801	up
ENSRNOG00000011589	Camk2d	172	111	103	293	420	164	1.19657	0.920666	0.676612	2.06629	3.0141	1.292	0.00141429	1.18729	up
ENSRNOG00000014363	Arhgef3	274	199	192	282	562	659	1.82285	1.50677	1.3022	1.88295	4.22614	4.73807	0.00039887	1.18592	up
ENSRNOG00000016791	Chka	1864	1778	1934	3658	3950	5126	17.3058	19.3359	19.5415	35.7264	43.2672	54.6361	1.13931e-10	1.1855	up
ENSRNOG00000010630	Prcp	277	219	254	560	563	582	2.61999	2.42692	2.6414	5.5948	6.39276	6.36315	3.72419e-13	1.1829	up
ENSRNOG00000009690	Rnf219	30	45	27	65	104	66	0.174273	0.308161	0.17209	0.406651	0.734505	0.451911	0.00815165	1.18127	up
ENSRNOG00000054561	Isg20	50	30	25	94	74	68	1.27656	0.903789	0.712688	2.57587	2.27994	2.04178	0.00397074	1.17706	up
ENSRNOG00000000168	Gatm	267	251	237	458	904	359	2.35652	2.59897	2.30384	4.27872	9.58519	3.67064	0.000554802	1.17695	up
ENSRNOG00000021155	Ctsk	54	58	58	106	191	90	0.848649	1.0672	0.992663	1.75255	3.60303	1.63843	0.00303954	1.17119	up
ENSRNOG00000005608	Tead4	51	35	38	78	122	78	0.213207	0.170563	0.176732	0.348079	0.619288	0.380123	0.00203564	1.16668	up
ENSRNOG00000020300	Lsp1	143	165	165	338	450	284	2.59132	3.49591	3.28287	6.46108	9.77982	5.93144	9.90729e-06	1.16272	up
ENSRNOG00000022242	Cxcl9	382	424	347	927	952	724	2.53097	3.39247	2.5725	6.6057	7.72571	5.58299	4.95635e-09	1.15937	up
ENSRNOG00000001289	LOC498154	114	127	137	399	304	151	1.75976	2.2899	2.32727	6.52205	5.63588	2.70527	0.00188716	1.15331	up
ENSRNOG00000011927	Sdc3	1253	889	812	1857	3812	905	5.7886	4.80917	4.1297	9.05677	21.1174	4.83388	0.00521499	1.15229	up
ENSRNOG00000016670	AABR07028769.1	152	146	135	179	577	213	1.22642	1.38131	1.20396	1.53014	5.60436	1.99395	0.0086475	1.15097	up
ENSRNOG00000042189	Rab31	161	100	129	261	379	222	1.07244	0.779233	0.942882	1.8366	3.03421	1.71333	7.58928e-05	1.14794	up
ENSRNOG00000007628	Ptp4a3	48	36	48	72	136	85	0.802526	0.709397	0.89063	1.27999	2.7294	1.64945	0.00386227	1.14793	up
ENSRNOG00000005731	Birc3	136	118	146	283	344	263	1.34598	1.36594	1.59773	2.97168	4.09767	3.02544	5.15595e-07	1.14643	up
ENSRNOG00000062125	Aox3	1045	1025	1312	2365	2985	2197	4.94152	5.67529	6.83515	11.8124	16.9345	12.0099	3.74887e-09	1.14487	up
ENSRNOG00000019058	Gstm3l	135	129	135	330	270	287	4.57904	5.1241	5.05064	11.8459	11.0015	11.2666	8.84268e-08	1.14375	up
ENSRNOG00000003207	Fmnl1	204	281	301	407	1017	346	1.20541	1.94583	1.96285	2.54134	7.24733	2.3706	0.00572396	1.14334	up
ENSRNOG00000010298	Xbp1	3826	3352	3598	11304	6411	6251	76.6716	78.6561	79.3954	239.226	154.067	144.836	1.37449e-06	1.14313	up
ENSRNOG00000018087	Vim	804	752	834	1344	2631	1335	9.67725	10.5964	11.0559	17.0911	37.9862	18.5829	4.49517e-05	1.14061	up
ENSRNOG00000029682	Clic1	250	230	348	436	981	424	4.75316	5.13215	7.29431	8.76692	22.4341	9.34662	0.00171222	1.13898	up
ENSRNOG00000002185	Pgm2	180	73	90	242	362	140	1.90384	0.91035	1.04355	2.71157	4.61452	1.71702	0.00769181	1.13801	up
ENSRNOG00000017912	Atp2a3	71	109	101	175	323	133	0.354439	0.632954	0.552652	0.919461	1.93581	0.766377	0.00563941	1.13731	up
ENSRNOG00000056194	LOC100912026	2753	2809	3542	4413	8058	7694	117.061	139.849	165.826	198.144	410.862	378.198	1.14766e-05	1.13726	up
ENSRNOG00000019147	Stom	310	284	289	588	799	566	2.75512	2.95622	2.82486	5.5205	8.51388	5.81533	2.19376e-08	1.13711	up
ENSRNOG00000006094	Cd44	73	81	75	177	200	132	0.468205	0.690033	0.458954	1.23612	1.55336	0.976883	0.000118403	1.13684	up
ENSRNOG00000014948	Osgin1	5295	4766	4905	9052	8642	15183	58.3701	61.5176	59.5647	105.373	114.259	193.515	2.33963e-06	1.13501	up
ENSRNOG00000058866	Myo5a	87	76	63	170	230	99	0.341426	0.346024	0.268809	0.702497	1.07978	0.445819	0.00249858	1.13419	up
ENSRNOG00000012991	Adgra2	100	81	75	207	190	166	0.556816	0.527513	0.457685	1.21346	1.26437	1.06434	6.9768e-06	1.1339	up
ENSRNOG00000025216	LOC108348106	51	25	40	64	114	74	1.21411	0.688722	1.0332	1.60161	3.27988	2.05266	0.00876145	1.13038	up
ENSRNOG00000000187	Csf2rb	218	154	147	474	494	170	1.45973	1.20656	1.08448	3.35628	3.97363	1.31736	0.00383425	1.12942	up
ENSRNOG00000028236	RGD1309104	66	30	68	97	157	102	0.882391	0.471072	0.998424	1.3673	2.51512	1.57046	0.00649685	1.12697	up
ENSRNOG00000013137	Clec4f	3342	2794	2673	7127	9033	3208	38.7649	37.9538	34.1481	87.3027	125.66	43.013	0.000345284	1.12691	up
ENSRNOG00000017414	Irf7	791	610	658	1115	2361	1028	8.95584	8.09253	8.21313	13.3461	32.0874	13.4624	0.000303016	1.12589	up
ENSRNOG00000023226	S100a10	125	104	133	200	392	202	4.84729	4.73086	5.6808	8.22737	18.3285	9.09873	0.000867973	1.12587	up
ENSRNOG00000016248	Sox18	100	108	105	204	273	212	1.35998	1.72118	1.5681	2.93764	4.4798	3.34281	1.22756e-05	1.12577	up
ENSRNOG00000052990	Cers5	121	74	112	160	340	168	1.16937	0.726984	1.40349	1.69535	4.68627	1.79506	0.0028122	1.12461	up
ENSRNOG00000003835	Slc43a2	251	212	127	449	620	222	1.24773	1.23055	0.691522	2.35574	3.69774	1.27446	0.00420166	1.12392	up
ENSRNOG00000001645	Filip1l	164	166	197	355	554	248	0.921378	1.09783	1.22403	2.11628	3.74749	1.61653	0.000566063	1.11806	up
ENSRNOG00000003283	Rcsd1	265	318	262	386	1124	351	2.47811	3.37851	2.48891	3.77748	12.1547	3.57259	0.00890809	1.11755	up
ENSRNOG00000003703	Mcm6	29	37	39	94	86	51	0.220165	0.331817	0.323704	0.755142	0.784249	0.444477	0.00950945	1.11495	up
ENSRNOG00000037853	Rarres1	1558	1082	1025	2337	4465	1129	26.1002	21.2285	18.8972	41.3367	89.7022	21.8642	0.00495207	1.11257	up
ENSRNOG00000020119	Pcdha12	111	97	97	214	317	133	0.456725	0.46507	0.437339	0.927923	1.55498	0.632091	0.00164596	1.11253	up
ENSRNOG00000032590	Ttc28	172	163	109	286	506	175	0.363466	0.40456	0.253744	0.641016	1.28634	0.428175	0.00529965	1.11198	up
ENSRNOG00000014479	Cttnbp2nl	297	257	217	480	856	339	1.38196	1.40066	1.11356	2.36073	4.78333	1.82618	0.0010004	1.11166	up
ENSRNOG00000019778	Cavin1	192	198	237	350	664	354	1.33577	1.61721	1.81401	2.57849	5.55204	2.85432	0.000363335	1.11058	up
ENSRNOG00000000033	Tmcc2	278	150	196	361	268	696	1.68895	1.06688	1.30552	2.31224	1.94968	4.88718	0.00381626	1.10823	up
ENSRNOG00000038365	Plekha2	165	142	173	203	605	232	0.698978	0.704231	0.805606	0.907948	3.07821	1.13529	0.00827739	1.10654	up
ENSRNOG00000010789	Dusp7	181	169	227	371	522	359	1.28949	1.41489	1.78822	2.80143	4.47429	2.96532	1.15048e-05	1.10644	up
ENSRNOG00000019604	Pld2	86	63	89	156	246	112	0.68475	0.586576	0.779118	1.31328	2.3542	1.02645	0.00263791	1.10542	up
ENSRNOG00000009625	Dpysl2	158	144	129	283	413	235	1.45075	1.55006	1.30669	2.74623	4.55766	2.49989	7.62253e-05	1.10273	up
ENSRNOG00000034190	Ighm	741	718	664	1099	2362	1133	10.452	11.6247	10.2404	16.6872	40.2818	18.8439	0.000263493	1.10246	up
ENSRNOG00000010872	Ckb	277	246	337	444	1089	330	4.32548	4.50722	5.79779	7.33575	20.4234	5.95714	0.00735063	1.10145	up
ENSRNOG00000050697	Ctsz	668	646	788	1284	2465	812	11.0151	12.4709	14.3113	22.3674	48.7904	15.4822	0.00187926	1.10093	up
ENSRNOG00000017021	Galnt18	75	43	63	157	89	140	0.665233	0.442047	0.611163	1.47433	0.947505	1.43589	0.00260881	1.10038	up
ENSRNOG00000054765	Renbp	74	37	70	109	168	109	1.27604	0.744932	1.32408	1.98802	3.47892	2.17953	0.00356287	1.10028	up
ENSRNOG00000017249	Zfp366	60	46	53	125	156	61	0.372652	0.337924	0.36197	0.825239	1.17136	0.439034	0.00921479	1.09778	up
ENSRNOG00000002347	Rgl1	314	327	323	593	1005	487	1.49667	1.79236	1.66506	2.94625	5.68027	2.65373	0.000154477	1.09748	up
ENSRNOG00000027017	Rnasel	66	99	86	179	258	109	0.306522	0.53747	0.439417	0.879587	1.43869	0.583543	0.00626016	1.09179	up
ENSRNOG00000000814	Fabp7	673	663	748	1861	1266	1345	18.0502	20.8431	22.1009	52.7422	40.7468	41.742	5.95116e-08	1.08868	up
ENSRNOG00000007584	Ehd4	178	137	202	291	566	245	1.15761	1.04066	1.44657	2.00471	4.42841	1.84388	0.0021195	1.08471	up
ENSRNOG00000012428	Maf	450	341	380	632	977	865	5.16492	4.58946	4.80069	7.6727	13.4704	11.4923	5.90438e-07	1.0808	up
ENSRNOG00000004367	Elk3	237	235	231	376	730	392	1.38773	1.60925	1.48724	2.3214	5.12742	2.65027	0.000316604	1.07961	up
ENSRNOG00000031475	Col16a1	56	87	100	110	215	195	0.235488	0.432132	0.468758	0.493856	1.09657	0.960904	0.00769698	1.07456	up
ENSRNOG00000026902	Lyve1	1038	919	993	1643	2976	1623	7.52905	7.80191	7.93121	12.5842	25.8889	13.6106	2.45082e-05	1.073	up
ENSRNOG00000051258	Taf9	112	114	87	130	266	264	2.37313	2.70686	2.07329	2.86603	7.31939	6.25315	0.00285065	1.07137	up
ENSRNOG00000033564	Cfd	282	263	336	663	879	329	7.49718	8.14727	9.821	18.6142	28.0322	10.0695	0.00166352	1.07033	up
ENSRNOG00000013220	Arhgap45	345	477	498	658	1378	783	1.96021	3.17213	3.11402	3.94997	9.39249	5.14472	0.000896024	1.07013	up
ENSRNOG00000003330	Acsf2	375	373	557	791	1388	594	2.71459	3.16119	4.44648	6.05981	12.0737	4.97921	0.00135978	1.06955	up
ENSRNOG00000021611	Clip2	91	96	107	156	333	135	0.400791	0.498876	0.522471	0.730969	1.82262	0.690482	0.00731725	1.06899	up
ENSRNOG00000014832	Mapkapk3	134	155	131	294	346	250	1.127	1.5275	1.21536	2.62887	3.51043	2.4425	1.49542e-05	1.06743	up
ENSRNOG00000006963	Ctse	103	66	69	116	260	120	1.04589	0.782155	0.768944	1.2487	3.1816	1.41695	0.00885548	1.06462	up
ENSRNOG00000012820	Add3	311	214	261	389	684	564	1.6884	1.33897	1.53822	2.19626	4.63176	3.58202	4.42352e-05	1.06318	up
ENSRNOG00000010362	Anxa2	248	199	225	300	678	426	4.02974	3.78209	4.01913	5.14375	13.2004	7.9918	0.000731751	1.06077	up
ENSRNOG00000033220	Oas1f	192	108	117	195	449	218	2.30898	1.57299	1.37321	2.36205	6.15756	3.04812	0.00556624	1.05923	up
ENSRNOG00000011778	Blvra	337	276	284	552	1049	280	6.78086	6.5171	6.29857	11.7375	25.3488	6.50898	0.0087771	1.05898	up
ENSRNOG00000010435	Nupl2	73	38	64	103	153	106	0.66307	0.400584	0.645098	0.993084	1.67626	1.12121	0.00351595	1.05659	up
ENSRNOG00000007604	Igsf8	71	61	75	138	192	103	0.722178	0.726093	0.838448	1.49753	2.35645	1.21492	0.00185323	1.05551	up
ENSRNOG00000015773	Il21r	42	43	29	86	82	70	0.382311	0.460074	0.294121	0.842404	0.912577	0.749581	0.00468726	1.05254	up
ENSRNOG00000039754	Rab7b	33	30	45	83	77	65	0.281366	0.301036	0.424687	0.753237	0.796358	0.642305	0.00644636	1.048	up
ENSRNOG00000006557	Cyfip2	76	129	136	219	345	157	0.270871	0.536604	0.533537	0.832563	1.48005	0.64575	0.0086449	1.04679	up
ENSRNOG00000018251	Mrc1	1244	1181	1150	2154	3733	1558	5.31545	5.90805	5.41172	9.72011	19.132	7.69846	0.000346924	1.0455	up
ENSRNOG00000023143	Nlrp1a	130	107	105	192	368	149	0.412731	0.395925	0.368201	0.644446	1.40339	0.546718	0.00494578	1.04547	up
ENSRNOG00000004730	Meis2	71	79	82	138	187	158	0.513729	0.673277	0.649965	1.0571	1.62772	1.3279	0.000297913	1.04493	up
ENSRNOG00000006952	Prex1	304	257	317	426	1040	357	1.37663	1.36262	1.58086	2.03421	5.64585	1.86538	0.00667427	1.04412	up
ENSRNOG00000018406	Wipf1	333	228	311	507	897	394	1.97282	1.58024	2.02852	3.17603	6.3877	2.69935	0.00104676	1.04225	up
ENSRNOG00000017932	St3gal2	72	62	52	99	182	103	0.498781	0.499971	0.395096	0.724112	1.50997	0.820978	0.00510148	1.04135	up
ENSRNOG00000026124	Id3	673	695	733	1264	1580	1513	14.9519	18.079	17.9464	29.663	42.1069	38.8883	1.86747e-09	1.04134	up
ENSRNOG00000019542	LOC100910979	421	216	207	622	555	538	5.90685	3.54725	3.19372	9.20812	9.324	8.72534	0.000101755	1.04127	up
ENSRNOG00000007455	Tmem132e	60	44	68	125	134	96	0.315742	0.274454	0.39563	0.699352	0.85615	0.589764	0.00153486	1.04046	up
ENSRNOG00000013313	Nceh1	484	499	633	1203	1233	923	2.44054	2.87305	3.42952	6.42806	7.75829	5.36276	5.26706e-07	1.03973	up
ENSRNOG00000003205	Ldb2	41	38	49	91	97	76	0.296304	0.32602	0.395344	0.704349	0.850497	0.646446	0.00278152	1.03431	up
ENSRNOG00000004280	Tcn2	1015	524	496	1222	1418	1457	11.9474	7.21748	6.42822	15.1896	20.0236	19.834	5.6507e-05	1.03108	up
ENSRNOG00000004861	Itga4	85	85	61	181	171	123	0.579527	0.674418	0.452273	1.30447	1.39579	0.966171	0.00082956	1.02928	up
ENSRNOG00000042848	Jam2	192	189	235	475	439	354	1.09447	1.26284	1.47627	2.85805	3.0043	2.33372	3.60232e-06	1.02821	up
ENSRNOG00000010694	Tpbg	34	35	37	73	81	63	0.321167	0.388083	0.383829	0.738818	0.927214	0.691626	0.00554262	1.02188	up
ENSRNOG00000050224	Stambpl1	61	87	75	137	197	126	0.722327	1.20943	0.976947	1.72307	2.82779	1.73584	0.00287196	1.02127	up
ENSRNOG00000033772	Serpinb9	367	367	406	525	1272	539	4.5835	5.36337	5.58088	6.92568	19.0776	7.79232	0.00351561	1.02069	up
ENSRNOG00000003088	Arhgap31	86	95	124	208	252	166	0.410658	0.534199	0.654248	1.05669	1.45106	0.920499	0.00074095	1.01977	up
ENSRNOG00000015382	Arid5a	52	27	54	86	81	101	0.564738	0.287578	0.54184	0.946793	0.898211	1.27632	0.008811	1.01884	up
ENSRNOG00000033338	Gimap6	78	118	131	224	286	165	0.735438	1.3072	1.36255	2.24114	3.25295	1.79941	0.00349578	1.01709	up
ENSRNOG00000046005	Scd2	297	304	254	397	906	442	1.31573	1.57385	1.23589	1.85757	4.81091	2.26337	0.00235209	1.01696	up
ENSRNOG00000014258	Rab32	483	351	367	648	1246	537	3.33873	2.84162	2.79595	4.73378	10.3381	4.29512	0.00130307	1.01639	up
ENSRNOG00000043286	Cpne2	42	41	45	92	103	66	0.560821	0.629814	0.671152	1.30744	1.65776	1.0308	0.00503985	1.01581	up
ENSRNOG00000060307	Ten1	293	159	96	372	354	363	7.5342	4.77833	2.70148	10.0892	10.9304	10.8135	0.00420336	1.01286	up
ENSRNOG00000009495	Src	173	203	104	348	423	210	1.09784	1.50866	0.727384	2.34916	3.22575	1.55099	0.00485187	1.01286	up
ENSRNOG00000056756	Actn1	600	546	542	1013	1741	671	4.37248	4.36147	4.27237	7.69352	14.3757	5.41829	0.00139363	1.00908	up
ENSRNOG00000001448	Hip1	331	293	303	638	779	450	1.00104	1.03954	1.01103	2.04058	2.82933	1.57691	2.00113e-05	1.00077	up
ENSRNOG00000004873	Prkch	73	51	96	148	183	111	0.793806	0.640949	1.14671	1.70201	2.3796	1.3976	0.00505573	1.00055	up
ENSRNOG00000017869	Irf8	873	775	736	1353	2439	981	6.84344	7.10679	6.34596	11.1936	22.9215	8.88283	0.00121143	0.991771	up
ENSRNOG00000008301	Tagln2	712	647	772	1178	2075	1014	12.2745	13.0583	14.66	21.4361	42.9039	20.1991	0.000338622	0.990358	up
ENSRNOG00000024501	Rgs3	568	1005	556	1355	833	2114	3.69413	8.07346	3.06662	8.87842	6.43634	11.6817	0.00950833	0.989791	up
ENSRNOG00000059504	AABR07015078.2	404	307	429	519	929	814	23.4911	20.8833	27.4554	31.8985	64.8326	54.7884	0.000175471	0.988455	up
ENSRNOG00000009369	Tor4a	80	81	97	137	261	119	0.594414	0.702827	0.793702	1.07316	2.32177	1.01727	0.00959811	0.987692	up
ENSRNOG00000025815	Cdr2l	135	82	112	156	265	226	0.879176	0.624324	0.802917	1.07574	2.07865	1.70427	0.00144722	0.983723	up
ENSRNOG00000016695	Mmp2	215	139	225	312	330	497	1.56283	1.17832	1.80074	2.3973	2.88158	4.18175	0.000738116	0.983097	up
ENSRNOG00000004489	Adgre5	474	379	495	783	1462	438	3.4086	3.18972	3.92147	5.94629	12.607	3.6429	0.00897067	0.982866	up
ENSRNOG00000009173	Smad6	122	119	152	253	273	256	1.97716	2.27004	2.72688	4.34878	5.33316	4.81433	2.44605e-05	0.98218	up
ENSRNOG00000038686	Ap1s2	133	142	134	250	378	187	1.40812	1.94821	1.80685	3.24555	5.48376	2.4979	0.00185605	0.978679	up
ENSRNOG00000057040	Spns2	182	141	176	276	443	267	1.04764	0.953572	1.1169	1.68135	3.06912	1.7814	0.00037488	0.978667	up
ENSRNOG00000008839	Pparg	108	85	76	190	213	127	1.31774	1.1025	0.923881	2.25956	3.08862	1.63238	0.00137794	0.974916	up
ENSRNOG00000060614	Pxdn	111	125	98	189	229	243	0.558561	0.736076	0.565791	1.00722	1.43731	1.41419	0.000233723	0.974052	up
ENSRNOG00000034191	Fmo1	2013	2153	2703	2765	6095	4755	19.5801	24.5294	28.9585	28.3971	71.1013	53.4819	0.000811683	0.974031	up
ENSRNOG00000014171	Tnfsf13	117	153	135	177	407	222	1.67557	2.49581	2.16082	2.63071	7.13455	3.7762	0.00860457	0.97186	up
ENSRNOG00000050158	Cracr2b	78	47	81	148	127	128	1.08706	0.754457	1.23688	2.18188	2.11821	2.06886	0.00193267	0.970336	up
ENSRNOG00000014684	Npr1	349	327	319	554	871	537	1.91372	2.10322	1.92722	3.21394	5.73993	3.41215	5.29589e-05	0.970291	up
ENSRNOG00000046261	Acp5	509	356	367	627	1229	555	8.01707	6.61639	6.45975	10.5176	23.4961	10.1692	0.00198916	0.970054	up
ENSRNOG00000000257	Smpd3	181	114	124	278	222	314	0.802451	0.592288	0.602236	1.3032	1.17909	1.61125	0.000239745	0.967638	up
ENSRNOG00000011311	Papss1	104	71	53	153	165	125	0.979137	0.776042	0.546512	1.51257	1.85678	1.35284	0.00301011	0.963888	up
ENSRNOG00000023546	Hspb1	315	380	672	834	685	1175	7.99085	11.3155	18.8053	22.4005	20.8913	34.5624	0.00519059	0.961971	up
ENSRNOG00000046365	Oit3	531	444	442	780	1311	678	5.18936	5.07929	4.7584	8.05123	15.3734	7.65798	0.000289355	0.960679	up
ENSRNOG00000021919	Rhoj	57	76	81	131	186	106	0.469828	0.734272	0.736583	1.14881	1.85797	1.01657	0.00772767	0.96005	up
ENSRNOG00000010224	Rab30	854	703	807	1699	1371	1541	15.9986	14.9713	16.0809	32.9424	29.8427	32.8688	8.46963e-11	0.960002	up
ENSRNOG00000051690	Clec9a	111	104	140	233	280	183	0.763781	0.835259	1.05827	1.69846	2.31654	1.45406	0.000584542	0.958921	up
ENSRNOG00000000824	Dse	440	338	387	642	1194	437	2.29472	2.05614	2.21918	3.53386	7.46953	2.63518	0.00474795	0.958559	up
ENSRNOG00000056246	Gls	298	223	315	456	848	327	1.53105	1.32883	1.77536	2.48886	5.2609	1.94426	0.00588575	0.957585	up
ENSRNOG00000029242	Plekho2	179	155	164	299	495	180	2.23692	2.26471	2.26039	3.95879	7.44069	2.60895	0.00820074	0.95722	up
ENSRNOG00000012881	Fgl2	465	344	517	874	1268	440	2.82118	2.44144	3.44904	5.59472	9.22618	3.08556	0.00649424	0.952677	up
ENSRNOG00000012868	Uaca	190	133	158	225	456	249	0.9517	0.762021	0.853882	1.18733	2.68247	1.41287	0.00333165	0.952361	up
ENSRNOG00000017063	Fcna	588	596	560	1317	1565	536	9.76313	11.5714	10.2393	23.0865	31.161	10.2811	0.0055639	0.952225	up
ENSRNOG00000031643	Dchs1	145	156	115	257	337	218	0.303074	0.382101	0.265512	0.568633	0.846884	0.528177	0.000543063	0.951728	up
ENSRNOG00000005749	Foxred2	44	52	50	80	111	94	0.21222	0.289559	0.265529	0.404107	0.642174	0.522153	0.00627528	0.950823	up
ENSRNOG00000052113	Ppp1r9b	396	410	402	702	1109	549	1.96034	2.37825	2.19136	3.67658	6.59654	3.14285	0.000560086	0.950763	up
ENSRNOG00000000614	Bicc1	70	66	76	122	129	160	0.321693	0.337131	0.362041	0.572777	0.668435	0.824934	0.00126991	0.949171	up
ENSRNOG00000019118	Slc13a3	401	445	510	1237	429	980	2.80352	3.64048	3.9303	9.13867	3.59936	7.93107	0.00819123	0.948862	up
ENSRNOG00000023197	Zfp608	234	125	163	271	297	426	0.858912	0.536193	0.65884	1.05128	1.30863	1.81182	0.00140056	0.946652	up
ENSRNOG00000002227	Kit	141	147	151	222	355	275	0.596729	0.73149	0.703892	0.99153	1.81084	1.3505	0.000395182	0.945363	up
ENSRNOG00000033608	Cd276	136	88	113	250	191	205	0.612973	0.464522	0.560484	1.18776	1.03147	1.06977	0.0002138	0.941841	up
ENSRNOG00000017448	Exoc3l2	189	151	122	233	440	215	1.45948	1.37148	1.03708	1.90665	4.08768	1.92451	0.00568454	0.940758	up
ENSRNOG00000010284	St3gal5	481	421	450	683	1259	663	3.98195	4.07933	4.10079	6.12564	12.6833	6.66383	0.000627763	0.938321	up
ENSRNOG00000012960	Uap1l1	215	175	133	274	402	325	1.77536	1.69301	1.20489	2.39158	3.9941	3.11131	0.000369517	0.937347	up
ENSRNOG00000020173	Tie1	531	492	498	836	1265	828	3.04584	3.30537	3.15003	5.06983	8.7174	5.50107	1.44324e-05	0.936561	up
ENSRNOG00000055527	Arap3	315	270	246	398	747	449	1.52786	1.5284	1.31177	2.03532	4.34243	2.51668	0.000807395	0.935435	up
ENSRNOG00000007822	Vgll4	175	115	134	348	164	295	3.04615	2.33496	2.5714	6.39529	3.42297	5.94226	0.00484392	0.934444	up
ENSRNOG00000002180	Tbc1d1	181	187	171	282	537	222	0.692566	0.838932	0.72284	1.14238	2.4728	0.985687	0.00756073	0.934434	up
ENSRNOG00000028930	Dab2	217	185	225	331	635	239	1.85075	1.84604	2.12079	2.98625	6.51792	2.36093	0.00935855	0.932129	up
ENSRNOG00000008587	Tek	301	253	227	475	568	449	1.4746	1.45084	1.22343	2.45967	3.33828	2.54563	1.40849e-06	0.930505	up
ENSRNOG00000019630	Hacl1	5520	5651	6973	18321	9607	7137	21.1862	25.399	29.4741	74.2594	44.2194	31.6707	0.00299451	0.92982	up
ENSRNOG00000009760	Palm	144	111	140	201	327	225	1.22713	1.10626	1.31555	1.81074	3.35136	2.21656	0.000850593	0.928184	up
ENSRNOG00000011815	Sgk1	649	497	605	904	1814	622	5.92922	5.31841	6.079	8.71526	19.8831	6.56276	0.00808829	0.92531	up
ENSRNOG00000047931	Tmsb4x	6132	4962	4993	8798	16159	5701	230.882	218.783	207.014	349.802	729.601	248.152	0.00377197	0.923379	up
ENSRNOG00000036680	Notum	1312	1441	1620	2311	3484	2583	14.3695	18.4927	19.5467	26.7326	45.7714	32.7203	1.55923e-05	0.922378	up
ENSRNOG00000025209	Plxnd1	751	659	561	1066	1518	1161	2.74879	2.82619	2.26129	4.12407	6.66487	4.9138	3.20042e-06	0.922064	up
ENSRNOG00000014117	Hmox1	1379	993	891	2053	3140	991	19.6879	16.599	14.0142	30.964	53.7751	16.3601	0.00902042	0.920414	up
ENSRNOG00000051620	Tspan9	223	150	213	296	428	382	1.21798	0.930108	1.24667	1.66086	2.8692	2.34933	0.000179005	0.919622	up
ENSRNOG00000011292	Col1a2	596	534	629	830	868	1625	2.98222	3.12715	3.46768	4.38393	5.20655	9.40289	0.00162528	0.917693	up
ENSRNOG00000009260	Cnr2	129	107	110	187	286	182	0.963969	0.933565	0.936568	1.47772	2.57206	1.59018	0.00107933	0.916194	up
ENSRNOG00000021750	Id1	198	142	240	408	451	241	4.60766	3.85911	6.16026	10.0548	12.6186	6.49789	0.0031165	0.91612	up
ENSRNOG00000024818	Eva1b	141	119	199	245	407	220	2.92214	2.88648	4.53021	5.37202	10.1272	5.27988	0.00642155	0.914921	up
ENSRNOG00000002440	Ralb	296	184	171	343	524	348	3.20195	2.33215	2.04271	3.92412	6.81435	4.35499	0.00111625	0.909704	up
ENSRNOG00000012002	CXCL8	517	455	538	880	1486	496	1.87865	1.93468	2.15156	3.37555	6.47701	2.08295	0.00880369	0.909552	up
ENSRNOG00000025895	Cavin2	239	199	312	387	666	362	1.66931	1.63142	2.40531	2.86549	5.59426	2.92829	0.00321672	0.906216	up
ENSRNOG00000021031	Grn	3695	3169	2936	5188	9515	3716	35.3939	35.5453	30.969	52.4763	109.291	41.1436	0.00293928	0.902201	up
ENSRNOG00000020822	Atp8b2	156	87	89	162	233	218	0.641316	0.415638	0.403573	0.701727	1.15198	1.0385	0.00370425	0.89989	up
ENSRNOG00000045829	Thbs1	107	105	76	170	186	183	0.651963	0.767612	0.518593	1.12899	1.36667	1.31604	0.000754631	0.897846	up
ENSRNOG00000057335	Clec1b	88	79	74	129	200	122	2.05254	2.13808	1.87998	3.17704	5.5921	3.27684	0.0046386	0.897019	up
ENSRNOG00000045998	Sema6b	166	112	190	239	372	261	0.961416	0.759934	1.2138	1.46707	2.59352	1.75428	0.00225408	0.89697	up
ENSRNOG00000005190	Nipal2	283	138	108	328	323	317	2.86815	1.63316	1.20341	3.51804	3.93115	3.72055	0.00716884	0.895704	up
ENSRNOG00000048302	LOC100910979	333	165	168	461	366	393	5.61624	3.25876	3.11313	8.20534	7.39863	7.66622	0.00169919	0.892449	up
ENSRNOG00000006632	Rps6ka3	285	256	234	412	706	328	0.971008	1.02132	0.877232	1.48239	2.88606	1.29331	0.0034246	0.890865	up
ENSRNOG00000020726	Sipa1	709	585	735	978	1875	925	4.59127	4.43646	5.23939	6.68919	14.5718	6.92465	0.00187401	0.889515	up
ENSRNOG00000048487	Slc12a9	128	104	84	174	245	167	2.06409	1.96393	1.44149	2.98562	4.89724	3.08802	0.00210049	0.889427	up
ENSRNOG00000007443	Jag1	118	119	72	179	172	223	0.471179	0.555693	0.317305	0.757053	0.824313	1.03307	0.00410747	0.888704	up
ENSRNOG00000013133	Foxa2	860	828	786	1460	798	2324	8.64302	9.74692	8.69564	15.495	9.61569	27.018	0.00967224	0.887888	up
ENSRNOG00000025001	Pcolce	123	94	125	230	173	229	1.78822	1.58569	2.00805	3.50808	3.01681	3.78768	0.000657259	0.884443	up
ENSRNOG00000021719	Slfn5	869	648	937	1450	1950	1129	3.94999	3.32684	4.44268	6.43205	9.7267	5.42895	0.000192721	0.878908	up
ENSRNOG00000013090	Gadd45g	619	572	723	905	1340	1287	12.6877	13.7367	16.3223	19.5979	32.9617	30.5205	5.95182e-05	0.876851	up
ENSRNOG00000000599	Lama4	179	108	151	193	302	303	0.669659	0.474498	0.623343	0.762982	1.35862	1.31561	0.00277196	0.874906	up
ENSRNOG00000005387	Rbm3	445	452	594	798	1286	669	6.23402	7.62651	9.69796	11.9909	23.7658	11.253	0.00212909	0.868326	up
ENSRNOG00000016219	Vnn1	1102	846	897	2174	1581	1445	9.97186	8.96262	8.93401	20.7731	17.1565	15.1154	5.00018e-06	0.867269	up
ENSRNOG00000056786	Piezo1	316	259	319	576	614	445	0.860172	0.824435	0.955527	1.65642	2.00507	1.40177	1.23313e-05	0.86433	up
ENSRNOG00000020560	AABR07005821.1	179	149	165	403	201	296	3.25833	3.04943	3.69315	9.52503	4.15245	6.87423	0.00380114	0.863349	up
ENSRNOG00000011032	Lhfpl2	102	96	105	200	203	151	0.535232	0.590393	0.608232	1.11096	1.28377	0.916578	0.000794634	0.860147	up
ENSRNOG00000021245	RGD1311739	78	70	71	107	166	126	1.43563	1.41205	1.37891	2.02549	3.61454	2.55769	0.00526114	0.859718	up
ENSRNOG00000012779	Msr1	671	569	559	1280	1223	778	2.554	2.53441	2.34145	5.1435	5.58131	3.42046	7.31081e-05	0.859156	up
ENSRNOG00000025731	Ptma	269	218	187	352	602	272	7.8481	7.4531	5.99144	10.8497	21.0522	9.15115	0.00749406	0.859042	up
ENSRNOG00000016367	Vasp	414	404	461	600	1103	634	4.4215	5.06348	5.44785	6.8093	14.1922	7.8421	0.00162689	0.857497	up
ENSRNOG00000015845	Fam129b	190	244	169	332	373	396	1.14971	1.73152	1.12657	2.12823	2.71594	2.77838	0.000711884	0.852201	up
ENSRNOG00000047746	AABR07000398.1	3489	2545	2524	4124	7885	3405	68.4513	58.4728	54.5346	85.4367	185.502	77.2196	0.00393622	0.848524	up
ENSRNOG00000010438	Cpt1b	93	102	82	167	180	156	0.545362	0.701541	0.531031	1.03683	1.2702	1.05978	0.00121084	0.848519	up
ENSRNOG00000017604	Ripor1	397	350	399	555	876	636	1.98657	1.36805	1.55288	2.86261	5.33439	3.33906	0.000149511	0.844347	up
ENSRNOG00000059984	Dll1	178	216	244	359	365	429	1.07991	1.53177	1.63207	2.30366	2.6608	3.01564	0.000572218	0.837716	up
ENSRNOG00000016807	Oat	8706	9451	12427	17776	21913	15621	90.6513	115.239	142.501	195.463	273.613	188.04	7.65616e-05	0.836775	up
ENSRNOG00000017671	Rasa3	207	211	202	313	528	276	1.12754	1.34338	1.20893	1.80105	3.45212	1.75833	0.00452919	0.835742	up
ENSRNOG00000010213	Fgd5	236	192	212	313	561	271	0.860884	0.819591	0.852727	1.20607	2.46135	1.14418	0.00680464	0.833315	up
ENSRNOG00000019859	Pla2g15	1053	958	1029	2125	1992	1339	8.62948	9.19706	9.28762	18.4045	19.5917	12.6956	2.71601e-05	0.832486	up
ENSRNOG00000012074	Ifngr1	1286	1011	924	1425	2912	1396	15.1861	13.9757	12.0094	17.7676	41.236	19.0511	0.00482939	0.829871	up
ENSRNOG00000009291	Dnase1l3	905	686	724	1211	1739	1149	14.4282	12.8098	12.7162	20.388	33.2627	21.1771	4.99231e-05	0.823443	up
ENSRNOG00000031233	Mapk12	147	102	140	182	303	202	1.50079	1.20965	1.56625	1.95832	3.71018	2.38388	0.00531609	0.820963	up
ENSRNOG00000060728	Tuba1a	311	270	283	479	664	390	4.2943	4.36474	4.3105	6.98294	11.0029	6.23095	0.000603988	0.819488	up
ENSRNOG00000005480	Ybx3	1374	1151	1340	1769	1974	3062	19.1729	18.3754	20.3324	25.5632	32.8414	48.2293	0.00059851	0.817344	up
ENSRNOG00000007136	Anxa7	241	233	353	469	564	436	2.89528	3.2769	4.66462	5.95064	8.12383	6.05097	0.00107157	0.815424	up
ENSRNOG00000043131	LOC100360095	10961	16236	24197	27714	31617	32725	414.097	718.322	1006.79	1105.72	1432.4	1429.41	0.00498783	0.81487	up
ENSRNOG00000020038	Chpf	178	121	112	221	250	248	1.35739	1.08465	0.940318	1.78661	2.29476	2.19709	0.000914053	0.81344	up
ENSRNOG00000017332	Dapk2	238	192	221	380	453	315	3.48862	3.60915	3.87307	6.30142	8.16974	5.54979	0.000136563	0.813347	up
ENSRNOG00000003191	Bhlhb9	126	145	97	211	199	241	1.03886	1.40361	0.879874	1.83994	1.9725	2.30552	0.00324943	0.811598	up
ENSRNOG00000004072	Myo1c	432	423	454	489	1061	759	2.54589	2.921	2.94955	3.04453	7.50761	5.17466	0.00512607	0.809781	up
ENSRNOG00000059653	Rpp25l	168	90	127	198	233	238	4.93068	3.08662	4.11557	6.1394	8.19523	8.09096	0.00290201	0.809249	up
ENSRNOG00000001652	Erg	122	99	128	195	225	193	1.13664	1.12261	1.36777	1.98615	2.54264	2.36146	0.000644948	0.807968	up
ENSRNOG00000018971	Mob3a	277	265	225	420	620	313	2.49906	2.80584	2.23816	4.01088	6.71911	3.27283	0.00441499	0.807769	up
ENSRNOG00000016112	Cd274	132	108	83	177	153	234	1.51124	1.44445	1.04461	2.14177	2.1127	3.10967	0.00810639	0.807574	up
ENSRNOG00000013898	Cdca4	155	157	179	311	299	256	1.49771	1.77899	1.90733	3.17672	3.47653	2.86585	0.000224414	0.806062	up
ENSRNOG00000028993	LOC102555453	1439	1141	1068	1609	2821	1944	64.6081	59.9835	52.7783	76.2665	151.904	100.932	0.000491844	0.805027	up
ENSRNOG00000018584	LOC100359583	3122	2008	1826	4146	5263	2676	59.9729	45.177	38.6339	84.1097	121.266	59.4426	0.00247404	0.802692	up
ENSRNOG00000024104	Mbd1	350	275	297	718	465	428	3.17091	2.91491	2.96542	6.87218	5.05419	4.48422	0.000988173	0.800275	up
ENSRNOG00000018680	Rpl17	2974	1853	1614	3785	4207	3118	117.048	85.4148	69.9196	157.322	198.592	141.892	0.000278666	0.796772	up
ENSRNOG00000006588	Meox2	114	85	68	139	148	175	1.05511	0.920736	0.687418	1.35818	1.64431	1.86894	0.00718933	0.796432	up
ENSRNOG00000014013	Map4k4	336	253	273	396	660	436	1.64564	1.44113	1.42473	2.03947	3.83346	2.45663	0.00150322	0.791375	up
ENSRNOG00000046996	Pea15	215	197	191	313	458	275	2.08251	2.23382	2.03204	3.20694	5.32836	3.08171	0.00213074	0.785891	up
ENSRNOG00000019560	Pde2a	660	625	605	1013	1401	868	3.57676	3.97677	3.6076	5.75889	9.12353	5.44549	0.000210069	0.785789	up
ENSRNOG00000018390	Pld3	625	589	562	1048	1266	771	6.62802	7.31464	6.56005	11.7351	16.0987	9.45537	0.000202859	0.785658	up
ENSRNOG00000061579	AABR07070810.1	372	236	270	371	711	422	16.7012	12.4047	13.3386	17.56	38.2679	21.8753	0.00769913	0.783104	up
ENSRNOG00000011411	Adgrg6	172	129	203	270	357	243	0.561119	0.490232	0.728972	0.929399	1.39318	0.915411	0.00364717	0.782496	up
ENSRNOG00000004602	Rnf145	179	144	208	278	369	270	1.22594	1.15483	1.57052	2.01434	3.03379	2.14087	0.00166147	0.782102	up
ENSRNOG00000010219	Ralgds	192	167	156	273	373	241	1.1591	1.18308	1.03176	1.74769	2.70307	1.6858	0.0016796	0.778307	up
ENSRNOG00000016707	Casp2	289	197	242	330	513	399	1.87717	1.49677	1.75751	2.26008	4.02809	3.03219	0.0013207	0.774299	up
ENSRNOG00000013269	Tnfsf10	426	448	381	543	999	619	2.47544	3.04945	2.43455	3.33264	6.96493	4.1564	0.00409592	0.771596	up
ENSRNOG00000012840	Sparc	1817	1725	1894	2400	3935	3000	19.6957	21.8912	22.6107	27.4716	51.1523	37.6011	0.000211842	0.771294	up
ENSRNOG00000021276	Bmp2	218	237	234	420	374	392	1.52029	1.94109	1.7999	3.10578	3.13376	3.1701	7.9386e-05	0.770568	up
ENSRNOG00000000940	Flt1	338	294	315	610	533	478	1.08367	1.10164	1.11138	2.06434	2.05153	1.77121	8.56644e-06	0.768498	up
ENSRNOG00000059618	Scarf1	195	180	225	234	421	370	3.19695	3.451	4.07278	4.05256	8.30037	7.02274	0.00751012	0.765957	up
ENSRNOG00000010275	Slc17a9	357	258	363	668	514	481	3.50103	2.9623	3.91822	6.92622	6.05578	5.45579	0.00036877	0.762972	up
ENSRNOG00000015310	Lrrc32	199	144	167	325	348	193	1.11337	0.943518	1.02574	1.9191	2.33707	1.24818	0.0069359	0.7607	up
ENSRNOG00000007949	Rgn	9409	8575	10057	13483	23603	10506	132.189	141.07	155.604	200.034	397.647	170.642	0.00643815	0.750976	up
ENSRNOG00000018237	Gstp1	191	155	152	264	271	300	5.53844	5.26184	4.85069	8.10709	9.43409	10.077	0.000301772	0.744993	up
ENSRNOG00000037795	Ldlrad1	154	136	186	226	298	277	1.84585	1.91217	2.46122	2.86976	4.29526	3.84715	0.0027329	0.744086	up
ENSRNOG00000007089	Lgmn	1747	1400	1369	2387	3428	1753	19.6862	18.4727	16.9892	28.4089	46.3338	22.8377	0.00219323	0.740198	up
ENSRNOG00000007178	Cd8a	282	273	300	380	620	438	1.24877	1.4179	1.45715	1.78369	3.154	2.23847	0.00245173	0.740035	up
ENSRNOG00000060518	AABR07015057.1	4164	3038	3890	4655	8128	5724	129.07	109.785	131.868	156.793	300.242	203.497	0.000931735	0.739067	up
ENSRNOG00000042905	RT1-T24-4	696	536	540	741	1455	764	9.49474	8.56582	8.11646	10.6757	23.8121	12.048	0.00900964	0.738807	up
ENSRNOG00000053040	AC094643.2	310	330	319	577	545	491	7.74911	9.66106	8.77529	15.2255	16.3222	14.1745	3.81355e-05	0.736839	up
ENSRNOG00000016050	Fgfr1	122	161	128	228	246	219	1.04349	1.60117	1.22294	2.09494	2.42683	2.11876	0.0043976	0.73452	up
ENSRNOG00000059406	Ier5	797	596	693	1122	943	1389	8.54087	7.47694	8.17752	12.702	12.1206	17.209	0.000253745	0.730848	up
ENSRNOG00000020027	Arhgef2	564	475	490	731	1175	642	3.21962	3.11437	3.08252	4.48724	7.8782	4.33803	0.00352925	0.730531	up
ENSRNOG00000054890	Flna	910	763	1046	1314	2181	1042	2.41816	2.37533	3.06129	3.68832	6.95243	3.20059	0.0091673	0.728788	up
ENSRNOG00000013653	Pdlim7	120	123	139	196	258	181	1.58536	1.88861	2.01282	2.72531	4.08751	2.75813	0.00626316	0.720183	up
ENSRNOG00000049918	Lrg1	453	427	493	831	753	689	7.41272	8.18853	8.87896	14.372	14.7844	13.0434	1.43232e-05	0.716946	up
ENSRNOG00000010174	Enpp4	355	217	185	428	428	377	1.70435	1.22053	0.979964	2.17335	2.46483	2.09177	0.00443289	0.715022	up
ENSRNOG00000055956	AABR07015078.1	6028	4902	5545	6963	11853	8278	328.03	312.4	332.303	400.112	773.466	520.797	0.000675843	0.714595	up
ENSRNOG00000050108	LOC100911319	179	209	235	294	352	384	2.75393	3.76876	3.9884	4.78811	6.49794	6.83888	0.00397712	0.710923	up
ENSRNOG00000003148	Timp2	339	290	328	464	609	498	4.55431	4.56258	4.85205	6.59619	9.82318	7.73842	0.000162404	0.709931	up
ENSRNOG00000027257	Gmip	233	201	225	303	465	313	1.32943	1.34607	1.41462	1.82865	3.18442	2.0703	0.00363766	0.70769	up
ENSRNOG00000046600	AABR07015066.1	2499	1862	2156	2814	4597	3203	135.979	118.636	129.173	161.711	299.932	201.51	0.000744133	0.703951	up
ENSRNOG00000010034	Asah1	679	483	619	838	1335	729	6.78655	5.59619	6.82645	8.92299	15.8799	8.45917	0.00568559	0.703052	up
ENSRNOG00000020229	Homer3	166	118	144	208	265	222	2.57006	2.2229	2.60251	3.70644	5.17957	4.12125	0.00262341	0.700479	up
ENSRNOG00000019132	Fv1	121	111	94	156	198	177	1.52687	1.64021	1.30435	2.07837	2.99471	2.58379	0.00626325	0.698975	up
ENSRNOG00000031033	Mt-nd2	146563	148006	173836	206314	323281	235848	3155.06	3731.15	4121.27	4690.09	8345.24	5869.72	0.000719729	0.695839	up
ENSRNOG00000015438	Ces1f	40995	42266	49762	65386	80399	71108	454.336	543.467	599.98	749.07	1034.77	888.446	2.7779e-05	0.692233	up
ENSRNOG00000036601	Exoc6	362	315	368	603	636	459	2.67233	2.71999	2.9907	4.69779	5.62368	3.91621	0.000350263	0.691785	up
ENSRNOG00000013747	Sh3bp2	286	256	284	367	574	398	2.23513	2.34303	2.44383	3.03076	5.37799	3.59955	0.00343048	0.689564	up
ENSRNOG00000047145	LOC102551340	232	191	208	331	346	341	2.22977	2.12587	2.2181	3.34413	3.99922	3.78461	0.00012051	0.686984	up
ENSRNOG00000002746	Fstl1	312	215	293	341	474	493	3.02316	2.43958	3.14964	3.49059	5.51835	5.52649	0.00432925	0.677937	up
ENSRNOG00000014011	Dll4	254	174	187	271	378	331	1.24265	0.998937	1.00859	1.40204	2.22083	1.87394	0.00359466	0.677411	up
ENSRNOG00000058340	Krt79	399	397	424	584	884	500	4.79446	5.59343	5.61101	7.41126	12.7449	6.95297	0.00691099	0.67641	up
ENSRNOG00000016423	Tacc1	572	482	500	863	972	659	1.67893	1.66263	1.61193	2.67045	3.41319	2.23417	0.000327867	0.676072	up
ENSRNOG00000046452	Fcgr2b	1588	1446	1536	2508	2819	2018	17.8931	18.5803	16.9916	29.2851	36.7213	25.7553	2.73877e-05	0.675059	up
ENSRNOG00000002461	Nid1	747	649	625	993	1251	990	2.92795	2.98267	2.70011	4.11429	5.88727	4.49013	3.92841e-05	0.67329	up
ENSRNOG00000052354	Arhgef40	303	219	275	409	513	350	1.1065	0.93691	1.10488	1.57739	2.24752	1.47874	0.00212738	0.673033	up
ENSRNOG00000007240	Rrs1	495	463	522	792	697	878	6.84915	7.49661	7.94854	11.5735	11.5635	14.0414	0.000147863	0.670496	up
ENSRNOG00000060694	Adam17	736	576	564	891	1284	814	4.01963	3.68331	3.39362	5.14117	8.41093	5.13712	0.00188851	0.670177	up
ENSRNOG00000017326	Ctbp2	110	109	109	160	198	167	1.27772	0.797476	0.934302	1.57659	1.74071	1.44434	0.006891	0.669233	up
ENSRNOG00000020246	Myl9	177	140	154	257	266	225	3.58096	3.30605	3.41954	5.48938	6.44887	5.2496	0.00124846	0.664226	up
ENSRNOG00000019413	Atg16l2	234	189	203	269	428	297	2.49393	2.35506	2.38157	3.02607	5.46627	3.66177	0.0076422	0.664221	up
ENSRNOG00000018829	RGD1308134	366	320	331	483	576	555	5.21441	5.33359	5.19136	7.25736	9.83345	9.14161	9.98321e-05	0.662075	up
ENSRNOG00000016071	P3h3	237	161	164	248	317	318	2.61059	2.08257	1.9852	2.88572	4.19891	4.05754	0.00538718	0.658708	up
ENSRNOG00000017382	Snx33	730	564	622	779	1026	1211	4.13233	3.73765	3.87782	4.65415	6.96337	7.92921	0.00191799	0.657694	up
ENSRNOG00000014516	Hs6st1	870	796	926	1700	1174	1239	5.95117	6.3758	6.97219	12.279	9.62559	9.79526	0.000641476	0.655984	up
ENSRNOG00000012378	Dbnl	794	659	655	1145	1434	751	7.73289	7.51602	7.02453	11.7792	16.7577	8.45233	0.00692732	0.652702	up
ENSRNOG00000016592	Gnai2	2222	1758	1845	2963	4010	2212	22.5565	20.8997	20.6247	31.7614	48.8137	25.9588	0.00300101	0.652523	up
ENSRNOG00000048580	Trip6	228	147	134	244	274	276	2.94339	2.24916	2.04986	3.34533	4.50637	4.17971	0.00917173	0.650975	up
ENSRNOG00000037620	Mob3c	248	204	183	309	331	354	1.59913	1.5356	1.29872	2.09976	2.55522	2.64022	0.00136539	0.646115	up
ENSRNOG00000060896	AABR07063424.1	2725	2114	2351	2814	4742	3683	148.294	134.674	140.847	161.669	309.399	231.684	0.00206519	0.644591	up
ENSRNOG00000054695	Calcrl	698	661	762	847	1393	1093	4.36932	4.32684	4.89022	5.20601	9.22104	7.08955	0.00388387	0.64336	up
ENSRNOG00000054945	AABR07015081.2	4539	3711	4254	5402	8462	5698	152.407	145.935	157.331	191.576	340.767	221.228	0.00123219	0.641391	up
ENSRNOG00000017647	Zc3h8	149	137	159	233	221	243	2.12791	2.28299	2.49389	3.51505	3.78647	4.01221	0.00304342	0.640299	up
ENSRNOG00000012499	Rarg	233	226	255	345	410	362	1.43807	2.15178	2.05577	2.31766	3.4457	2.57169	0.00118088	0.636033	up
ENSRNOG00000030712	RT1-A2	7572	6809	7391	10048	13719	10179	106.575	112.225	114.562	149.354	231.549	165.637	0.000109001	0.633017	up
ENSRNOG00000000451	RT1-Ba	399	283	291	470	542	492	9.75692	8.10242	6.44587	12.1252	14.0106	14.7727	0.000556666	0.631746	up
ENSRNOG00000036816	Wls	136	111	135	170	225	198	1.05061	0.878707	1.14735	1.3173	2.02859	1.74165	0.00994392	0.631116	up
ENSRNOG00000001351	Trafd1	1078	809	749	1082	1730	1260	9.75009	8.58528	7.42373	10.3498	18.7762	13.1613	0.00439132	0.62994	up
ENSRNOG00000033694	Klf16	276	254	222	430	298	439	2.37388	2.55764	2.1084	3.91063	3.07372	4.37071	0.00792583	0.629558	up
ENSRNOG00000060729	Qtrt2	107	90	92	153	147	147	0.656917	0.610626	0.828456	1.65617	1.22229	1.18982	0.00997894	0.625502	up
ENSRNOG00000007302	Fbn1	468	325	373	494	615	682	1.05667	0.859826	0.92802	1.17942	1.66612	1.78098	0.00254392	0.625199	up
ENSRNOG00000013076	Csnk1e	356	373	302	512	659	433	3.87805	4.70021	3.44158	5.08138	7.61929	4.50209	0.00618311	0.62458	up
ENSRNOG00000050232	LOC680406	56211	54842	58007	78420	99636	83907	1192.82	1362.86	1355.65	1757.32	2535.4	2058.52	2.22293e-05	0.621587	up
ENSRNOG00000008234	Lrrc61	217	178	202	272	289	358	1.74809	1.67551	1.79447	2.31486	2.79456	3.33714	0.00463089	0.621476	up
ENSRNOG00000052802	Aldoa	1597	1433	1639	1873	3307	2024	24.8847	26.0765	27.9914	30.6833	61.6834	36.4371	0.00902245	0.617184	up
ENSRNOG00000016831	Serpinh1	646	550	534	638	1039	978	7.03389	7.00388	6.4136	7.36512	13.581	12.3284	0.00689543	0.61698	up
ENSRNOG00000012181	Lpl	525	347	275	567	579	594	3.1987	2.47223	1.83984	3.6455	4.22877	4.18076	0.00926252	0.61156	up
ENSRNOG00000000827	Ier3	610	597	801	813	1046	1220	12.5188	14.4821	18.1644	17.7038	25.8278	29.4567	0.00949613	0.608084	up
ENSRNOG00000024426	AABR07032520.1	388	366	402	573	617	578	11.9347	13.1115	13.6071	18.6135	22.8667	20.6514	0.000142618	0.604506	up
ENSRNOG00000020881	Frmd8	212	225	165	279	339	303	1.61857	2.01741	1.3903	2.25576	3.10542	2.67853	0.00954975	0.603289	up
ENSRNOG00000005247	LOC100912008	229	201	241	326	412	285	5.20066	5.34758	6.04453	7.83299	11.2351	7.4801	0.0073985	0.600069	up
ENSRNOG00000051499	Tcf3	617	459	558	740	812	921	4.99063	4.3149	5.0346	6.40276	7.92686	8.70902	0.000557036	0.599761	up
ENSRNOG00000057569	Ahnak	772	682	687	814	1347	1092	0.980922	1.01466	0.961566	1.09178	2.05223	1.60369	0.00575161	0.599182	up
ENSRNOG00000020590	Adam15	415	389	357	672	443	649	3.22085	3.52028	3.054	5.50098	4.11636	5.80917	0.00752475	0.597408	up
ENSRNOG00000018662	Amacr	5592	5673	7193	11696	8771	7758	82.6416	98.1821	117.089	182.514	155.517	132.584	0.00374994	0.596338	up
ENSRNOG00000023972	Col4a2	668	479	453	636	879	891	3.02026	2.53294	2.25524	3.03473	4.7654	4.65665	0.00604363	0.595253	up
ENSRNOG00000008941	Ets1	1291	1172	1419	1603	2491	1803	5.73542	6.09829	6.94695	7.52423	13.277	9.26366	0.0040766	0.594603	up
ENSRNOG00000022196	Bmpr2	854	715	775	589	524	455	4.93485	4.83435	4.93079	3.59039	3.62681	3.0376	0.000208192	-0.585753	down
ENSRNOG00000047605	Ptprk	4420	3158	2658	2625	1775	2378	22.1445	18.5256	14.6668	13.8862	10.6592	13.7724	0.00674251	-0.588271	down
ENSRNOG00000050742	Dnmbp	1951	1579	1513	997	1182	1175	7.18158	6.806	6.13169	3.87487	5.215	4.99796	0.000104102	-0.588345	down
ENSRNOG00000058572	Nek9	1229	982	879	786	556	712	9.56	8.94072	7.52451	6.45653	5.18017	6.40336	0.00263044	-0.588909	down
ENSRNOG00000008616	Ubr3	3831	3373	3109	2769	1706	2402	15.1097	15.5782	13.505	11.5341	8.06686	10.9502	0.00374703	-0.58907	down
ENSRNOG00000018832	RGD1564854	658	458	534	368	311	412	12.8308	10.4598	11.4743	7.57444	7.26913	9.2748	0.00284967	-0.591798	down
ENSRNOG00000025155	Lmtk2	3862	3124	2772	2361	1536	2567	10.5044	9.95052	8.30308	6.78067	5.0077	8.07215	0.00857328	-0.592004	down
ENSRNOG00000006689	Chd7	2426	1984	1868	1853	1067	1253	5.4899	5.25729	4.65563	4.42679	2.89447	3.27675	0.0079362	-0.59296	down
ENSRNOG00000011417	Pde3b	3044	2487	2611	2282	1295	1832	15.5074	14.8371	14.6494	12.2776	7.91251	10.7889	0.00624517	-0.592974	down
ENSRNOG00000056462	Tmf1	2289	1991	2210	1737	1066	1511	14.9261	15.2183	15.877	11.929	8.39728	11.446	0.00357572	-0.594761	down
ENSRNOG00000050997	Ifrd1	3273	2192	2269	1650	2198	1256	40.8675	32.0525	31.1946	21.7473	32.907	18.1305	0.00895427	-0.595995	down
ENSRNOG00000019766	Exoc8	490	348	359	289	225	275	4.3177	3.58385	3.47735	2.68463	2.37819	2.80219	0.0039108	-0.597355	down
ENSRNOG00000004306	Zbtb39	1463	1159	1370	882	908	853	5.6262	5.21652	5.80041	3.57884	4.18703	3.79251	3.10346e-06	-0.597569	down
ENSRNOG00000025053	Lrp1	60152	49018	51006	40641	32828	32633	91.4357	87.2567	85.3878	65.2383	59.8393	57.3484	5.89827e-06	-0.597817	down
ENSRNOG00000016948	Nhlrc2	2686	2124	2086	1412	1609	1534	13.1595	12.1816	11.252	7.30173	9.45249	8.68738	1.06584e-05	-0.598106	down
ENSRNOG00000004831	Arid2	927	659	726	536	441	544	3.52845	2.93777	3.04313	2.15312	2.0091	2.3925	0.000688761	-0.600213	down
ENSRNOG00000000588	Slc16a10	2189	1877	2208	1480	1225	1447	21.4324	21.4732	23.6972	15.1364	14.3319	16.1144	4.20886e-05	-0.600674	down
ENSRNOG00000057626	Kif1b	8930	7032	7001	5499	3709	5906	32.5669	30.4502	28.8032	21.5108	15.2873	23.2795	0.00318665	-0.601377	down
ENSRNOG00000016172	Ric1	1434	1205	1179	948	683	889	7.15203	7.03841	6.47608	4.98953	4.07984	5.1243	0.000696169	-0.601911	down
ENSRNOG00000000800	Man1a1	16561	12090	12162	10891	6868	9061	78.397	67.4121	64.6293	54.4742	37.4915	48.9869	0.0022479	-0.602897	down
ENSRNOG00000056703	Atrx	1015	868	838	703	477	616	3.05416	3.05792	2.77524	2.23315	1.72098	2.14327	0.00174766	-0.603064	down
ENSRNOG00000002736	Rabgap1l	260	217	261	189	158	141	2.05572	2.01876	2.27899	1.58973	1.50687	1.28898	0.00678498	-0.60332	down
ENSRNOG00000004186	Snx13	1693	1460	1580	1297	821	1010	11.5643	11.7221	11.8823	9.37641	6.85943	8.02775	0.00201151	-0.603695	down
ENSRNOG00000002407	Pdxdc1	1782	1435	1270	1052	1079	826	12.0088	11.9463	9.09121	7.77418	7.71436	6.20232	0.000486525	-0.603981	down
ENSRNOG00000056041	AABR07062570.1	1049	825	884	693	429	685	8.09057	7.44862	7.50539	5.64327	3.96415	6.11072	0.0071428	-0.609525	down
ENSRNOG00000003694	Prox1	6989	5829	5917	4723	4075	3522	21.6032	21.1024	20.1443	15.418	15.1056	12.5868	1.78869e-05	-0.610034	down
ENSRNOG00000029028	Mknk2	6502	5154	5213	4379	3289	3391	42.5317	39.4817	37.5545	30.2482	25.7954	25.6421	8.30501e-05	-0.611403	down
ENSRNOG00000014089	Map3k2	507	379	405	270	262	311	3.85283	3.37258	3.39232	2.16348	2.38924	2.73124	0.0010706	-0.612389	down
ENSRNOG00000015297	RGD1561662	1241	1052	1229	777	688	841	7.64127	7.5848	8.3384	5.0504	5.07777	5.9855	8.07359e-05	-0.614735	down
ENSRNOG00000029127	Parp16	615	552	491	383	299	403	10.5125	11.0452	9.25157	6.88981	6.12596	7.95929	0.00209082	-0.615409	down
ENSRNOG00000021693	Fam149a	2882	2175	2496	1500	1339	2063	11.8044	10.4319	11.2588	6.48544	6.57509	9.76565	0.00241814	-0.619457	down
ENSRNOG00000024535	Zzef1	2363	1752	1844	1411	1145	1317	5.68638	4.93632	4.88618	3.58584	3.30284	3.66461	3.93893e-05	-0.619661	down
ENSRNOG00000014866	Pign	3021	2306	2346	2054	1121	1810	17.2024	15.3781	14.712	12.3522	7.65057	11.9158	0.0085308	-0.620634	down
ENSRNOG00000012237	Rdx	2834	2465	2658	1984	1286	1909	36.1787	36.8376	37.3603	26.7374	19.7318	28.174	0.00160632	-0.623893	down
ENSRNOG00000000633	Rhobtb1	4239	2709	2808	2313	1605	2365	18.6352	13.9437	13.5972	10.7333	8.4582	12.0164	0.00378773	-0.624161	down
ENSRNOG00000009005	Slco2a1	22224	18271	18584	17794	9066	11562	133.394	127.456	120.791	111.916	62.6038	77.537	0.0085699	-0.625639	down
ENSRNOG00000015852	Arhgap35	6150	4965	4758	4147	2266	3856	16.4856	15.8074	14.056	11.7598	7.26989	11.9351	0.00804472	-0.628057	down
ENSRNOG00000047453	Casd1	731	521	572	512	301	366	6.81581	5.6895	5.87043	5.03691	3.35744	3.93757	0.00835521	-0.628224	down
ENSRNOG00000005130	LOC103693780	4358	3800	3590	3328	1757	2541	29.9237	30.5318	27.1177	24.0894	14.1125	19.6317	0.00689385	-0.628679	down
ENSRNOG00000018903	Pik3r1	4312	3573	3463	3130	1833	2392	23.8926	23.2281	21.4496	18.3677	12.2847	15.2902	0.00265379	-0.629038	down
ENSRNOG00000010637	Tbc1d5	901	837	732	605	403	593	4.99439	5.59691	4.53496	3.67006	2.70596	3.91807	0.00353847	-0.630836	down
ENSRNOG00000017593	Mtr	1077	902	784	643	441	699	5.50804	5.40095	4.41881	3.51498	2.80414	4.21401	0.00537548	-0.631487	down
ENSRNOG00000007315	Thoc2	987	668	701	503	482	528	4.34819	3.44382	3.40041	2.33656	2.5454	2.68613	0.000291115	-0.632441	down
ENSRNOG00000045553	Proser2	1344	1138	1318	821	844	794	16.1865	15.9256	17.5291	10.4315	12.1259	10.9842	8.1162e-07	-0.633095	down
ENSRNOG00000012864	Ern1	3937	3187	2983	2661	1692	2158	12.7764	12.1117	10.6609	9.11856	6.58263	8.09377	0.00115606	-0.635964	down
ENSRNOG00000046969	AABR07034438.1	368	318	290	207	199	223	4.85482	4.91772	4.21765	2.88328	3.14565	3.40583	0.00108543	-0.636569	down
ENSRNOG00000027191	Birc6	3419	2357	2590	1889	1570	1896	6.38671	5.1585	5.32901	3.72633	3.516	4.09545	6.62188e-05	-0.638103	down
ENSRNOG00000013178	Cmip	1533	1149	882	833	651	798	13.2006	11.5958	7.84058	7.23917	5.62158	7.65422	0.00339861	-0.638118	down
ENSRNOG00000026842	Nnt	9524	7073	6218	6088	3736	4777	51.675	44.9417	37.1546	34.883	24.305	29.9632	0.00294077	-0.641033	down
ENSRNOG00000016659	Habp2	9043	7762	7661	4169	5635	5885	94.2387	95.1558	87.8095	45.7372	70.2464	70.8097	0.000239852	-0.642419	down
ENSRNOG00000008405	Taco1	262	345	315	213	184	202	3.88292	5.98984	5.13754	3.32959	3.26204	3.44927	0.00863527	-0.642506	down
ENSRNOG00000010959	Klhl25	1458	1154	1263	1003	668	806	9.9521	9.21951	9.49437	7.2253	5.46817	6.35547	0.000544176	-0.647959	down
ENSRNOG00000059295	Selenoi	2703	2488	2583	2162	1219	1602	33.1426	30.4796	31.5444	24.7293	15.8075	21.5394	0.0029688	-0.650569	down
ENSRNOG00000018755	Acss2	1291	1125	1096	784	566	890	10.0714	10.2725	9.41252	6.45615	5.2893	8.01998	0.00180879	-0.650819	down
ENSRNOG00000014511	Alg10	534	479	559	394	280	331	5.0282	5.27571	5.78991	3.91714	3.15284	3.60137	0.00110963	-0.653296	down
ENSRNOG00000019579	Edc3	586	416	463	366	314	250	6.91443	5.74859	6.0066	4.55338	4.43092	3.40449	0.00159712	-0.655548	down
ENSRNOG00000006980	Vcpip1	1620	1546	1478	1142	871	950	8.67896	9.70019	8.72098	6.46304	5.59194	5.88607	3.87043e-05	-0.657509	down
ENSRNOG00000017100	LOC108348078	1430	1107	1180	799	804	754	14.8856	13.4954	13.5262	8.77694	10.0389	9.07471	3.09533e-07	-0.657965	down
ENSRNOG00000014232	P2ry1	1280	896	873	694	503	725	8.99556	7.37016	6.75327	5.14633	4.23369	5.89121	0.00204092	-0.658788	down
ENSRNOG00000007034	Hipk2	928	685	672	505	478	458	4.27833	3.69728	3.41193	2.45845	2.63997	2.43705	4.21002e-05	-0.663195	down
ENSRNOG00000027183	Zfyve9	1021	788	860	688	424	570	5.43718	4.9161	5.04209	3.86792	2.70884	3.51077	0.00176452	-0.666861	down
ENSRNOG00000012054	Zmpste24	2174	1561	1726	1362	751	1312	22.1339	18.6187	19.3533	14.6396	9.17191	15.4484	0.00671986	-0.668673	down
ENSRNOG00000009946	Ldlr	5091	4221	3804	2730	2510	3009	24.0975	23.3969	19.8268	13.6421	14.2473	16.4656	8.32872e-06	-0.669167	down
ENSRNOG00000018477	Otud4	1117	842	888	708	476	604	6.51879	5.75401	5.70646	4.36134	3.3292	4.07121	0.000615568	-0.670356	down
ENSRNOG00000018012	Tulp4	602	450	498	430	249	295	2.67178	2.33682	2.43398	2.01367	1.32114	1.51089	0.00595134	-0.671528	down
ENSRNOG00000017808	Klf15	6802	5890	6193	4386	4256	3276	62.6572	63.532	62.8193	42.6643	47.0042	34.8812	4.09137e-06	-0.671689	down
ENSRNOG00000001827	Masp1	5622	4257	4295	3786	1837	3237	61.2286	54.3313	51.7253	43.3356	24.1223	40.8488	0.00903263	-0.675881	down
ENSRNOG00000016779	Fam120a	5819	4386	4284	3524	2074	3437	38.8349	34.2791	31.4862	24.8343	16.5937	26.517	0.00298092	-0.677803	down
ENSRNOG00000015654	Ghr	27906	21757	21458	19155	10783	14504	295.446	282.494	256.591	226.642	161.208	184.227	0.00167458	-0.679124	down
ENSRNOG00000028227	Pbrm1	1532	1006	982	951	552	684	5.97403	4.59153	4.21682	3.91489	2.58063	3.08108	0.00563721	-0.679943	down
ENSRNOG00000045843	Rusc2	1852	1601	1698	780	1252	1188	9.55671	9.67633	9.64727	4.24968	7.74576	7.08495	0.00137372	-0.680224	down
ENSRNOG00000018714	Arl5b	1903	1520	1723	1337	767	1112	8.08253	7.54429	8.06729	5.9796	3.8971	5.44574	0.00201124	-0.680574	down
ENSRNOG00000047287	Nucks1	1452	1371	1336	958	686	962	18.9691	20.9767	19.3049	13.2155	10.7423	14.5312	0.00028503	-0.681218	down
ENSRNOG00000020811	Il6r	10856	8479	8576	7051	5140	5216	52.8067	48.2972	45.9401	36.2157	29.9777	29.3301	3.35953e-05	-0.683118	down
ENSRNOG00000016352	Cbfa2t2	379	244	351	229	162	213	3.25727	2.4587	3.31775	2.0787	1.6707	2.11603	0.00558102	-0.685054	down
ENSRNOG00000017129	Ttll4	645	536	642	315	428	393	4.02348	3.91841	4.41237	2.07685	3.20245	2.83008	0.000381713	-0.68566	down
ENSRNOG00000026177	Mgam	1778	1386	1349	1005	717	1079	6.10219	5.56998	5.1011	3.64142	2.95157	4.28175	0.000721218	-0.685718	down
ENSRNOG00000001296	P2rx7	701	1127	1117	633	595	639	7.3574	10.6848	10.2294	7.01548	4.85854	5.5515	0.00798327	-0.685858	down
ENSRNOG00000001304	Bcr	1174	911	790	621	421	738	6.80826	6.18665	5.04469	3.8001	2.92519	4.94645	0.00624546	-0.68663	down
ENSRNOG00000018109	Clic4	840	671	676	613	312	432	16.2757	15.2281	14.4264	12.533	7.24803	9.67322	0.00778131	-0.691216	down
ENSRNOG00000047005	Kcnk5	975	625	527	471	455	381	6.29491	4.72242	3.7465	3.20667	3.51579	2.84054	0.00294268	-0.693334	down
ENSRNOG00000050624	Lysmd4	216	189	236	161	136	101	3.66409	3.75139	4.40095	2.874	2.75997	1.9728	0.00870887	-0.697792	down
ENSRNOG00000004141	Vasn	2116	1654	1527	1043	1096	1117	17.2748	15.8124	13.7283	8.99338	10.7315	10.5447	2.03461e-06	-0.700622	down
ENSRNOG00000027002	NEWGENE_1310139	237	245	222	124	160	152	0.690452	0.833995	0.710936	0.38151	0.556388	0.510674	0.00311603	-0.700931	down
ENSRNOG00000013089	Kif13b	1587	1040	1002	795	544	875	6.08415	4.67064	4.23202	3.21863	2.49777	3.87682	0.00370844	-0.70187	down
ENSRNOG00000029986	Insr	4717	3524	3351	2824	1621	2658	16.1132	13.277	12.2166	9.6197	6.24199	10.0053	0.00264791	-0.702717	down
ENSRNOG00000022999	Ppp2r3a	354	287	276	189	192	183	1.56635	1.56505	1.30867	0.905308	1.03081	0.906745	0.000239063	-0.702943	down
ENSRNOG00000017503	Ppargc1b	229	219	224	118	162	135	1.56455	1.75159	1.68746	0.85029	1.32235	1.06862	0.00314457	-0.703639	down
ENSRNOG00000019142	Fas	1296	1140	1029	846	537	749	9.85913	10.1555	8.62412	6.79422	4.89503	6.58697	0.000780859	-0.70474	down
ENSRNOG00000007077	Fem1b	761	604	524	368	340	445	7.306	6.78859	5.54638	3.73479	3.91231	4.93891	0.000580052	-0.709331	down
ENSRNOG00000003882	Cep350	1616	1333	1338	1108	746	763	6.05401	6.23161	5.61453	4.54755	3.194	3.08466	0.000218376	-0.716908	down
ENSRNOG00000039717	Ipo11	233	249	233	178	116	144	1.77786	2.22485	1.95782	1.43299	1.05234	1.26254	0.00550205	-0.720169	down
ENSRNOG00000029273	E2f3	230	207	215	125	135	137	3.76425	3.72473	3.64667	2.18419	2.20581	2.58991	0.000801902	-0.721345	down
ENSRNOG00000014452	Zfhx3	650	465	715	388	400	323	1.29792	1.08841	1.57272	0.817274	0.95811	0.74417	0.000570593	-0.722753	down
ENSRNOG00000060429	AABR07002065.2	308	367	415	279	214	177	2.77414	3.88095	4.12491	2.65882	2.31157	1.83903	0.00669529	-0.723461	down
ENSRNOG00000046889	Dbi	4955	3801	3971	3266	2072	2374	196.115	176.165	172.921	136.527	98.2503	108.485	0.000184976	-0.724048	down
ENSRNOG00000002941	Uhmk1	1192	700	714	662	356	545	8.20966	5.64411	5.41826	4.81337	2.9397	4.33497	0.00955495	-0.724522	down
ENSRNOG00000014859	Rnf152	1062	851	799	443	448	744	4.32885	4.06151	3.58391	1.90436	2.18951	3.50167	0.00456234	-0.72485	down
ENSRNOG00000023238	Dgkd	2346	2295	2418	1609	1028	1657	13.9297	15.961	15.8133	10.0902	7.32054	11.3732	0.000846002	-0.725525	down
ENSRNOG00000025079	Fam126b	806	737	861	561	516	388	9.613	10.288	11.3059	7.06726	7.37454	5.34172	0.000163429	-0.725682	down
ENSRNOG00000024101	Phkb	1390	1001	959	804	521	689	8.79432	7.41821	6.69666	5.35995	3.94005	5.04159	0.000672398	-0.730046	down
ENSRNOG00000016427	Letm1	1863	1519	1478	1342	661	931	15.4356	14.7326	13.4811	11.7397	6.56358	8.91703	0.00415627	-0.731449	down
ENSRNOG00000022698	Vsig10	401	305	304	253	153	202	3.42238	2.98405	2.81189	2.14477	1.31022	1.90027	0.00352757	-0.731831	down
ENSRNOG00000059579	Gpt2	11356	9068	8157	7572	3734	5900	120.152	112.11	94.802	84.6272	47.2445	72.1512	0.00365796	-0.732523	down
ENSRNOG00000056716	Zbtb20	785	681	551	406	334	474	3.093	3.87024	3.11584	1.65263	2.35921	2.6874	0.000785678	-0.732872	down
ENSRNOG00000013907	Sall1	6137	4872	4617	2079	4032	3274	26.3903	24.5332	21.8641	9.44003	20.7898	16.277	0.0027719	-0.733554	down
ENSRNOG00000049952	Gucd1	3488	2627	2512	1975	1344	1857	74.5824	66.3319	55.2073	39.21	29.3982	43.0061	0.000163046	-0.73406	down
ENSRNOG00000004403	Slc25a32	1219	1167	1293	1068	617	549	11.8081	13.2345	13.7915	10.9273	7.16672	6.14738	0.00504073	-0.734335	down
ENSRNOG00000011614	Tmcc1	887	801	857	526	473	533	10.1668	10.7491	10.8223	6.36877	6.49527	7.05638	5.86003e-07	-0.73848	down
ENSRNOG00000018494	Ppp1r3c	6409	7708	10624	4642	3956	6393	51.7288	72.8573	94.4394	39.5608	38.2879	59.654	0.00604459	-0.738762	down
ENSRNOG00000021384	Ankrd44	607	460	414	418	215	254	4.36997	3.83918	3.23264	3.137	1.83092	2.07709	0.00965687	-0.740206	down
ENSRNOG00000019639	Pgpep1	2703	2072	1692	1576	855	1415	36.1274	32.4252	24.9057	22.2399	13.6963	21.8604	0.00400393	-0.745926	down
ENSRNOG00000029148	Pdgfd	1289	1106	995	773	432	813	9.57907	9.621	8.14058	6.0657	3.8491	6.9852	0.00417035	-0.749069	down
ENSRNOG00000033169	Cpeb4	2567	2010	2365	1564	896	1665	20.8313	19.0658	21.1873	13.2494	8.6332	15.5425	0.00233149	-0.750097	down
ENSRNOG00000015888	Larp4b	1766	1367	1362	1171	608	888	16.4168	14.8604	13.6693	11.2054	6.75145	9.58837	0.00216591	-0.753505	down
ENSRNOG00000058186	Errfi1	80881	65234	67032	53189	43039	30708	607.056	573.371	554.074	421.567	387.36	266.459	0.000161009	-0.75389	down
ENSRNOG00000024019	Ccdc6	324	246	224	205	113	152	5.114	4.5522	3.8914	3.42306	2.12936	2.77315	0.00877202	-0.755636	down
ENSRNOG00000004172	Pdk2	4334	3633	3547	2480	1592	2712	79.1791	77.7243	71.3636	47.8411	34.8794	57.2841	0.000515657	-0.763467	down
ENSRNOG00000017613	Tent4a	1986	1576	1677	963	1119	1005	11.6306	10.8055	10.8129	5.9537	7.8542	6.80001	9.26583e-09	-0.764352	down
ENSRNOG00000027145	Rora	326	206	219	118	134	185	4.30984	3.17889	3.18944	1.64563	2.12103	2.82341	0.00746634	-0.768587	down
ENSRNOG00000006893	Ppm1k	3978	3042	3229	2063	1992	1948	39.208	34.6548	34.5781	21.2962	22.7079	21.8614	2.37475e-11	-0.771646	down
ENSRNOG00000045621	Gatc	292	230	176	137	131	140	14.1823	13.0696	9.42766	7.02453	7.62724	7.85911	0.00249713	-0.772377	down
ENSRNOG00000046727	Abcc2	17133	13305	12516	8284	5379	11333	66.9793	60.9132	53.8861	34.1986	25.2132	51.2213	0.00341677	-0.774851	down
ENSRNOG00000016419	Pdlim5	1063	663	595	512	293	536	12.7334	9.28865	7.8454	6.47454	4.19875	7.4168	0.00817882	-0.777279	down
ENSRNOG00000050500	Tob2	1852	1402	1698	1135	1001	759	17.9436	15.9016	18.1122	11.6135	11.6234	8.49519	2.11097e-05	-0.778326	down
ENSRNOG00000022781	Ccser2	379	290	230	199	120	203	2.8795	2.57704	1.92099	1.59059	1.0863	1.78022	0.00918907	-0.779389	down
ENSRNOG00000036964	Ralgapa2	831	693	526	414	355	424	3.31392	3.23308	2.31039	1.74262	1.69345	1.95121	0.000208095	-0.780624	down
ENSRNOG00000011625	Tnks	731	442	484	370	280	308	3.57313	2.5302	2.60216	1.90608	1.64146	1.73912	0.000468335	-0.780908	down
ENSRNOG00000027988	Zhx3	2024	1803	1626	1142	827	1210	12.5838	13.1282	11.1389	7.49655	6.16023	8.69676	5.89086e-05	-0.781558	down
ENSRNOG00000003472	Atp11c	4358	3512	3955	3006	1789	2102	27.1714	25.638	27.1528	19.7903	13.3725	15.1519	0.000151478	-0.782397	down
ENSRNOG00000005767	Tulp3	358	272	231	153	146	199	5.93705	5.47808	4.2235	2.66673	3.02446	3.81662	0.00223866	-0.78444	down
ENSRNOG00000042340	LOC679894	235	196	186	164	92	103	1.01499	0.992338	0.887163	0.747117	0.47386	0.515163	0.00833919	-0.78647	down
ENSRNOG00000024061	Rarb	2075	1443	1237	926	882	934	15.006	12.2203	9.84805	7.07071	7.64376	7.80915	3.35674e-05	-0.786733	down
ENSRNOG00000016924	Acly	3273	3067	3542	1776	1875	2100	16.9946	18.6963	20.2652	9.74097	11.6644	12.6385	1.50516e-07	-0.788473	down
ENSRNOG00000042536	Pde4d	316	179	244	158	105	161	2.87922	1.91025	2.43945	1.51705	1.14023	1.68432	0.00689389	-0.789924	down
ENSRNOG00000032374	Paqr9	4922	4019	3937	2977	1919	2554	47.9213	45.8237	42.2087	30.6086	22.398	28.7447	2.85407e-05	-0.791428	down
ENSRNOG00000053560	Rhou	660	517	470	409	214	328	19.0909	17.4849	14.9726	12.4927	7.4081	10.9667	0.00335152	-0.791858	down
ENSRNOG00000023657	Gprin3	643	720	637	291	367	501	5.42193	7.11237	5.91427	2.58884	3.70783	4.88547	0.00197961	-0.796758	down
ENSRNOG00000014844	Kif21a	565	556	646	465	233	326	2.61567	3.35929	3.2824	2.49026	1.25213	1.68894	0.00383858	-0.799918	down
ENSRNOG00000003884	Acmsd	713	599	694	447	266	440	15.7617	15.5044	16.8946	10.4261	7.03448	11.2419	0.000977881	-0.802045	down
ENSRNOG00000011875	Slc2a2	15362	13626	15262	10561	6469	8467	129.504	134.52	141.698	94.016	65.3989	82.5116	3.8425e-05	-0.802745	down
ENSRNOG00000038200	Rttn	247	218	182	115	152	105	1.30796	1.37099	1.18405	0.633209	0.905737	0.647226	0.00216898	-0.803716	down
ENSRNOG00000011137	Zbtb41	435	348	244	228	140	219	3.13793	2.93459	1.93514	1.73402	1.20796	1.82567	0.00714716	-0.803737	down
ENSRNOG00000013281	Mib1	1943	1316	1017	892	550	984	12.2865	9.75259	6.99303	6.01378	4.23537	7.33705	0.00455743	-0.805344	down
ENSRNOG00000007975	Ncoa2	2216	1644	1552	1121	841	1123	11.2684	9.78867	8.69022	6.01762	5.12323	6.60018	1.83152e-05	-0.80677	down
ENSRNOG00000019885	Magi3	1296	987	936	606	516	711	4.94336	4.40513	3.93265	2.43648	2.35771	3.13549	2.93655e-05	-0.808382	down
ENSRNOG00000018796	Herpud1	13139	10937	11464	8292	6614	5474	159.53	155.512	153.299	106.325	96.2908	76.8337	1.73773e-06	-0.808799	down
ENSRNOG00000009590	Stox2	276	208	223	166	155	83	1.08065	0.976318	0.961477	0.685603	0.728291	0.373722	0.0083645	-0.811975	down
ENSRNOG00000056184	Lrp2	1177	784	694	509	523	471	1.69702	1.32302	1.10063	0.774631	0.904235	0.78511	6.36136e-05	-0.812936	down
ENSRNOG00000011474	Ppp1r3b	14940	13376	15214	8856	7585	8453	81.6147	84.9728	90.7555	50.1706	48.2872	52.7814	1.38678e-10	-0.813204	down
ENSRNOG00000002192	Rell1	440	365	394	283	243	158	4.33177	3.73143	3.9812	2.69035	2.40571	1.57656	0.00108377	-0.817659	down
ENSRNOG00000014718	Acsl3	583	341	290	202	239	240	4.702	3.22025	2.57566	1.71602	2.3052	2.23248	0.00295681	-0.817701	down
ENSRNOG00000054549	Lss	1174	625	715	580	423	408	5.95033	3.73954	4.03255	3.11604	2.8136	2.4445	0.00100681	-0.819536	down
ENSRNOG00000028422	Rmnd5a	1537	1289	1112	913	410	907	26.4323	25.9639	21.053	16.5703	8.45623	18.0214	0.007242	-0.81979	down
ENSRNOG00000011066	2022-03-06	4412	3474	3470	2851	1210	2360	31.5564	29.093	27.3315	21.5305	10.3699	19.5109	0.00415081	-0.822388	down
ENSRNOG00000016526	Dsg2	7919	5970	5626	3919	2362	4705	31.4518	27.7672	24.6071	16.4374	11.2474	21.6034	0.00138705	-0.822634	down
ENSRNOG00000028358	Edem3	1602	1375	1111	1092	421	800	10.7607	10.8169	8.21667	7.74336	3.39182	6.20658	0.00988792	-0.824654	down
ENSRNOG00000059491	Fgd4	896	811	838	549	459	437	4.12302	4.3664	4.24497	2.66616	2.5287	2.32495	1.66284e-07	-0.824675	down
ENSRNOG00000009419	Ptprg	1437	1407	1515	949	688	839	7.96666	9.08666	9.216	5.53303	4.56342	5.27372	3.28702e-06	-0.826479	down
ENSRNOG00000030750	Zfp2	232	183	156	102	107	112	2.4901	2.29847	1.84084	1.15786	1.36954	1.38666	0.00103812	-0.82944	down
ENSRNOG00000014288	Fn1	132363	101846	97993	97745	44553	45131	363.593	327.628	292.332	283.623	146.749	143.294	0.00453759	-0.830168	down
ENSRNOG00000012503	Dnajc16	609	366	507	346	241	242	5.19077	3.65081	4.75495	3.11449	2.45556	2.37749	0.000570448	-0.832788	down
ENSRNOG00000010819	Hspa4l	203	156	194	129	72	108	1.07803	0.968038	1.13543	0.718762	0.454241	0.660348	0.00539308	-0.841459	down
ENSRNOG00000053502	Arhgef17	245	219	254	161	125	117	0.886261	0.925227	1.011	0.614598	0.538998	0.487775	0.000372196	-0.84215	down
ENSRNOG00000016258	Zfp516	314	215	268	136	179	129	1.65835	1.32589	1.55829	0.754437	1.13067	0.787594	0.000506772	-0.842204	down
ENSRNOG00000010720	Mast4	219	191	201	99	100	142	0.636435	0.649375	0.642384	0.302116	0.348275	0.477435	0.00157689	-0.843227	down
ENSRNOG00000007591	Slc45a3	1070	880	844	445	654	461	7.35305	7.08268	6.38206	3.22286	5.38453	3.65549	3.38274e-05	-0.843486	down
ENSRNOG00000057378	Clec16a	367	261	332	258	112	165	2.63235	2.18708	2.62335	1.95497	0.958266	1.36273	0.00958238	-0.844341	down
ENSRNOG00000006628	Dusp16	818	574	541	500	205	368	7.67794	6.30959	5.58853	4.95079	2.30797	3.98856	0.00867199	-0.844359	down
ENSRNOG00000016122	Hmgcr	3591	3447	4086	2381	1735	2114	18.6532	20.9688	23.3739	13.0594	10.8057	12.6957	1.56406e-06	-0.846913	down
ENSRNOG00000007625	B3galt1	4700	3471	2768	2089	1281	2667	39.3638	34.0413	25.5333	18.4736	12.8667	25.8237	0.00293289	-0.847958	down
ENSRNOG00000048800	AABR07031756.2	949	614	597	543	231	418	17.1242	12.9634	11.8492	10.3478	4.9848	8.70893	0.00771486	-0.848897	down
ENSRNOG00000043223	Zfp949	732	585	570	453	292	305	5.32177	4.98143	4.56628	3.4796	2.54134	2.55943	0.000142465	-0.848951	down
ENSRNOG00000004912	Itgav	813	716	750	525	338	405	5.75748	5.92786	5.85268	3.92114	2.85737	3.31342	3.17779e-05	-0.852689	down
ENSRNOG00000039494	Aass	12029	10622	11508	8044	5107	5822	96.6695	99.9622	101.854	68.2696	49.2096	54.0925	5.22522e-06	-0.856356	down
ENSRNOG00000005043	Cpeb2	1057	874	966	424	578	595	10.783	10.3644	10.9131	4.57081	7.04836	7.0266	7.0895e-06	-0.860312	down
ENSRNOG00000009481	Ddhd1	913	677	570	452	374	360	5.99067	5.20162	4.11638	3.1334	2.93792	2.72913	2.98185e-05	-0.862356	down
ENSRNOG00000000521	Cdkn1a	2838	2769	3449	2092	1333	1593	47.9405	53.1469	63.0562	34.8388	23.71	28.9717	4.31102e-05	-0.864654	down
ENSRNOG00000013884	Psd3	1114	783	560	609	339	395	7.97071	6.53809	4.39121	4.58286	2.8959	3.2767	0.00352097	-0.865664	down
ENSRNOG00000023803	Cmya5	1359	967	672	530	500	596	2.43267	2.02567	1.32462	1.00066	1.07323	1.23198	0.0004361	-0.873038	down
ENSRNOG00000062231	AABR07037451.2	565	509	450	280	211	338	2.17928	2.33198	1.81218	1.07914	0.922519	1.65286	0.000212074	-0.880668	down
ENSRNOG00000019189	Acat2	187	141	173	103	77	92	2.05247	1.81175	2.09816	1.19744	1.01387	1.1706	0.000806905	-0.882277	down
ENSRNOG00000028534	Zfp518b	375	297	278	160	114	239	2.30625	2.14074	1.88216	1.035	0.836747	1.69906	0.00509538	-0.88352	down
ENSRNOG00000021463	Ppara	2294	1805	1936	1465	833	974	25.3877	23.3881	23.5978	17.12	11.065	12.4544	7.54745e-05	-0.886611	down
ENSRNOG00000015124	Gpam	5888	4520	4121	2787	1322	3701	46.1789	41.099	35.9484	22.955	12.3932	33.3213	0.00689712	-0.887882	down
ENSRNOG00000000658	Acacb	4417	2590	1649	2027	1126	1466	10.9899	7.64956	4.59651	5.30358	3.35796	4.22153	0.00641151	-0.88875	down
ENSRNOG00000006663	Usp2	1246	1052	1358	921	659	411	20.6485	20.8101	24.9266	15.2822	12.7388	7.88061	0.00147514	-0.889041	down
ENSRNOG00000025269	Slc25a44	525	441	453	341	166	261	7.23567	7.18647	7.01488	5.10821	2.82119	4.14363	0.00149052	-0.889853	down
ENSRNOG00000026186	Syde2	563	513	495	280	233	337	3.57513	3.81613	3.46214	1.88073	1.77123	2.4767	2.38296e-05	-0.889982	down
ENSRNOG00000007576	Zfp597	189	185	183	78	111	113	3.33891	3.82983	3.57066	1.45841	2.3584	2.31727	0.00115804	-0.89022	down
ENSRNOG00000002790	Abcb7	1082	949	876	748	357	465	10.8626	11.7571	10.1984	8.35201	4.28146	5.38888	0.00107694	-0.895972	down
ENSRNOG00000013969	Ahi1	157	127	103	51	71	85	1.11676	1.05462	0.805229	0.382047	0.600509	0.696809	0.00818884	-0.898962	down
ENSRNOG00000021203	Atl3	2833	1965	1853	1713	568	1265	31.3491	25.4667	22.5737	20.0152	7.52886	16.1755	0.00940126	-0.901478	down
ENSRNOG00000000414	Cep85l	596	500	572	285	307	297	4.60224	4.52331	4.87083	2.3193	2.84595	2.65145	1.1541e-08	-0.912022	down
ENSRNOG00000053550	Itga1	1184	920	786	708	350	471	6.34448	5.77667	4.63706	4.00415	2.24484	2.91882	0.000873213	-0.918789	down
ENSRNOG00000006967	Xiap	1666	1217	1227	1140	483	550	17.4635	13.3798	14.1312	12.5477	5.98984	5.88307	0.00333575	-0.921461	down
ENSRNOG00000046500	Irgq	442	292	270	191	134	201	5.68826	4.39259	3.81256	2.58892	2.05757	2.97151	0.000681462	-0.922689	down
ENSRNOG00000009403	Dcaf17	356	277	148	138	108	162	3.95861	3.61308	1.81268	1.6158	1.43188	2.0834	0.00910775	-0.928577	down
ENSRNOG00000001557	Cxadr	1039	635	595	536	261	383	14.3913	10.2928	9.07029	7.83346	4.32841	6.12132	0.00197511	-0.932406	down
ENSRNOG00000014008	Mfsd2a	11545	9920	10179	7264	7184	2259	121.11	121.868	117.604	80.4742	90.3663	27.387	0.00859857	-0.935092	down
ENSRNOG00000000190	AABR07058539.1	462	396	344	264	142	223	3.99542	4.0042	3.26978	2.41082	1.46678	2.22438	0.000684067	-0.937042	down
ENSRNOG00000033195	A1cf	8958	7066	7658	4751	2374	5207	46.0554	42.5418	43.3635	25.7938	14.6359	30.9484	0.000676185	-0.939211	down
ENSRNOG00000007324	Plxna2	5003	3848	3608	2579	1547	2360	10.111	9.10753	8.03125	5.50413	3.74728	5.51459	1.82401e-05	-0.939525	down
ENSRNOG00000003134	Slc4a4	2175	1724	1638	1088	529	1261	12.1374	11.2647	10.1268	6.28004	3.32417	7.95113	0.00190321	-0.940068	down
ENSRNOG00000036984	Slco1a1	9605	7189	7062	5393	2640	4257	95.479	83.6856	77.3095	56.6043	31.4636	48.9131	0.000159547	-0.954952	down
ENSRNOG00000049937	Pdxk	790	700	681	462	275	387	13.9237	14.4371	13.2128	8.59265	5.80284	7.88243	2.50295e-05	-0.955194	down
ENSRNOG00000034177	Efna5	146	169	237	122	65	101	4.87164	6.63315	8.73972	4.31392	2.5884	3.91189	0.00834241	-0.956899	down
ENSRNOG00000024345	Pard3b	674	434	325	307	171	254	4.17222	3.14425	2.21479	2.00427	1.26808	1.81391	0.00240721	-0.957167	down
ENSRNOG00000001554	RGD1563888	536	478	543	377	216	213	8.8935	9.01173	9.87659	6.65679	4.45957	3.86589	0.00030347	-0.960706	down
ENSRNOG00000032426	Slc10a5	480	330	291	171	107	282	6.33146	5.10541	4.22161	2.38464	1.68213	4.29874	0.00981948	-0.960889	down
ENSRNOG00000022593	Pdpr	795	645	467	332	283	357	5.87101	5.58029	3.80008	2.58822	2.5061	3.04699	3.26191e-05	-0.969664	down
ENSRNOG00000045639	RGD1560883	113	94	121	74	42	52	0.575241	0.560584	0.679204	0.396213	0.253902	0.305091	0.00552427	-0.972056	down
ENSRNOG00000024089	Fndc3b	2321	1786	1389	1362	422	993	13.4863	12.1499	8.88859	8.35327	2.93384	6.66798	0.00769933	-0.98202	down
ENSRNOG00000001389	Irs3	367	272	198	155	150	115	4.16338	3.61786	2.47551	1.84845	2.03843	1.50711	0.000435902	-0.991963	down
ENSRNOG00000004841	Akap6	90	81	79	41	36	49	0.225779	0.238399	0.218167	0.107444	0.108553	0.143358	0.0042646	-0.992391	down
ENSRNOG00000013397	Foxo1	2082	1478	1609	1142	647	797	18.187	15.1178	15.4735	10.5358	6.77678	8.04526	1.44163e-05	-0.997599	down
ENSRNOG00000017075	Slc35e2b	1759	1359	1088	888	432	779	16.3782	14.8155	11.1607	8.73067	4.82421	8.38325	0.000500176	-0.999157	down
ENSRNOG00000019202	PVR	174	127	179	97	58	84	1.78961	1.53235	2.03168	1.05315	0.714235	0.998144	0.00139498	-1.00698	down
ENSRNOG00000024177	AC096601.1	103	63	81	42	33	47	6.11341	4.36395	5.28987	2.63092	2.32219	3.20662	0.00673203	-1.00916	down
ENSRNOG00000016348	Tat	91141	73709	76958	51237	43045	25820	881.706	835.047	819.914	523.436	499.352	288.781	1.24463e-05	-1.01724	down
ENSRNOG00000060899	AABR07040840.1	315	262	250	173	91	144	20.4065	19.8227	17.7901	11.8065	7.0246	10.7857	0.000448654	-1.02169	down
ENSRNOG00000034007	Nr3c2	218	171	166	119	55	99	1.84612	1.69863	1.55391	1.06579	0.55844	0.966717	0.00287496	-1.02335	down
ENSRNOG00000057384	Nfatc2ip	153	125	98	75	50	60	1.57556	1.50279	1.11505	0.814978	0.61735	0.708366	0.00188263	-1.02406	down
ENSRNOG00000014320	Inhba	1155	620	436	392	242	433	10.1091	6.3541	4.19832	3.61807	2.53368	4.37467	0.00360193	-1.02625	down
ENSRNOG00000032635	LOC100360117	940	786	717	293	428	465	25.2484	24.7303	21.224	8.30727	13.7865	14.4299	5.18282e-06	-1.04138	down
ENSRNOG00000020557	Ryr1	244	132	171	100	63	100	0.3619	0.228267	0.278619	0.156432	0.111665	0.171052	0.00156555	-1.04237	down
ENSRNOG00000018076	Fmo5	16558	16170	18392	6304	6582	11881	165.33	189.075	202.241	66.4706	78.802	137.144	7.75561e-05	-1.04925	down
ENSRNOG00000054181	LOC100361547	6378	6397	6685	4812	1753	2926	108.059	126.931	124.742	86.0989	35.6074	57.3176	0.000815177	-1.04993	down
ENSRNOG00000029678	Znf354b	69	60	71	36	36	25	0.588578	0.589765	0.659748	0.324075	0.360693	0.238622	0.00673819	-1.0525	down
ENSRNOG00000031163	Nfkbiz	1372	684	1564	470	517	742	11.6433	8.08319	15.128	5.00579	6.25662	7.32993	0.000759679	-1.05333	down
ENSRNOG00000000419	Cfb	7513	5010	3278	3019	1771	2743	51.0992	39.8901	24.5515	21.6791	14.4437	21.5619	0.000322758	-1.05584	down
ENSRNOG00000027833	Fnip2	3752	2755	2301	1614	670	1898	20.1114	17.2344	13.6061	9.08943	4.23989	11.5942	0.00212749	-1.06511	down
ENSRNOG00000014745	AABR07026654.1	305	346	302	139	131	189	3.34261	4.43903	3.64619	1.60737	1.72243	2.38521	4.0713e-05	-1.06533	down
ENSRNOG00000042603	Ttc39b	985	832	861	482	340	457	8.22703	8.13824	7.92271	4.25406	3.40705	4.41448	1.61804e-08	-1.06927	down
ENSRNOG00000003873	Cpd	2623	2037	1893	1648	450	1018	11.861	10.7875	9.4285	7.86708	2.4396	5.32284	0.00446193	-1.07348	down
ENSRNOG00000061519	Asap2	514	344	332	224	140	197	3.91962	3.07345	2.78733	1.80063	1.28072	1.7367	4.25946e-05	-1.07746	down
ENSRNOG00000004679	Fign	416	348	256	145	116	214	2.7462	2.69658	1.85871	1.00874	0.916834	1.63714	0.000441715	-1.09803	down
ENSRNOG00000006859	Insig1	25044	17053	14480	12953	9268	4189	231.463	184.57	147.386	126.42	102.707	44.7535	0.00142516	-1.09948	down
ENSRNOG00000055365	Edem1	16481	16379	19694	11823	4492	8324	125.761	146.364	165.504	95.2741	41.1021	73.4317	0.000326805	-1.10612	down
ENSRNOG00000026793	Nt5dc3	160	158	147	74	67	76	1.84608	2.14302	1.8673	0.897906	0.924885	1.00924	2.94883e-05	-1.10799	down
ENSRNOG00000017601	Srd5a1	12607	10130	10187	4913	3198	7114	103.703	97.5789	92.2844	42.6763	31.5428	67.6467	4.99544e-05	-1.10805	down
ENSRNOG00000014079	Stat1	3204	3455	3962	2635	1336	1000	10.9153	13.5712	13.8414	9.28	5.30654	3.68974	0.00055157	-1.11768	down
ENSRNOG00000048864	LOC100125368	1078	947	999	434	412	547	16.0374	16.5022	16.3677	6.81292	7.33888	9.39753	4.55112e-10	-1.12127	down
ENSRNOG00000007947	Fam13a	2236	1618	1447	822	467	1119	13.5626	11.4919	9.66834	5.26525	3.39772	7.84451	0.000266924	-1.12809	down
ENSRNOG00000021405	Cyp2c7	216982	147832	132644	102742	45301	77818	2948.46	2352.44	1985.01	1474.3	738.153	1222.5	7.58491e-05	-1.13197	down
ENSRNOG00000025558	Palm2	277	171	189	151	46	92	2.09842	1.51442	1.57444	1.20678	0.411831	0.802619	0.00797213	-1.133	down
ENSRNOG00000024595	Cers6	1038	873	770	444	397	378	11.5792	11.4033	9.45908	5.22311	5.30638	4.87086	6.05601e-12	-1.14023	down
ENSRNOG00000037928	AABR07021930.1	120	111	79	51	45	45	1.96275	2.13145	1.41839	0.875526	0.879461	0.842391	0.00078591	-1.14178	down
ENSRNOG00000000547	Tspyl4	123	118	196	71	67	61	1.38277	1.54546	2.42306	0.835362	0.891423	0.791463	0.000769848	-1.14864	down
ENSRNOG00000008554	Slc9a9	727	614	508	283	395	160	4.67678	4.62333	3.59722	1.91753	3.0465	1.18619	0.000314328	-1.14897	down
ENSRNOG00000016853	Dsg1	458	315	243	200	60	192	3.21397	2.58697	1.87598	1.48232	0.499176	1.55914	0.00871337	-1.15711	down
ENSRNOG00000004473	Ppargc1a	135	113	113	72	38	50	1.10055	1.07849	1.01332	0.616159	0.371529	0.472008	0.000743876	-1.17863	down
ENSRNOG00000043289	LOC102551539	1063	913	973	450	423	429	15.8124	15.8949	15.9407	7.05807	7.53591	7.37357	1.50151e-18	-1.18434	down
ENSRNOG00000003463	Srebf1	12990	8769	7303	4560	3947	4071	67.7463	53.5302	41.8712	25.0167	24.6288	24.3565	7.18754e-10	-1.1997	down
ENSRNOG00000011858	Unc5d	120	91	91	54	24	53	0.900621	0.794266	0.750056	0.423195	0.2077	0.449637	0.00389913	-1.20204	down
ENSRNOG00000015822	Klf13	373	272	244	171	108	107	13.8545	11.8094	9.97929	6.67665	4.80075	4.58178	2.11601e-05	-1.20246	down
ENSRNOG00000037366	AABR07003056.1	112	92	93	36	66	27	1.53172	1.47146	1.3917	0.508308	1.07375	0.424267	0.00424152	-1.20915	down
ENSRNOG00000009730	Cyp7b1	1682	1021	683	342	500	595	14.3358	10.1752	6.40369	3.06735	5.10403	5.84922	0.000186827	-1.21552	down
ENSRNOG00000046468	Ptgfr	1989	1239	1170	609	371	889	14.8171	10.8075	9.60089	4.78921	3.31111	7.65659	0.000165631	-1.21707	down
ENSRNOG00000013920	Arhgap26	268	168	142	103	58	81	2.17481	1.59479	1.26597	0.871408	0.566297	0.753442	0.000332711	-1.24514	down
ENSRNOG00000010188	Satb2	158	232	256	138	68	72	0.614064	1.10111	1.11595	0.544236	0.303921	0.309291	0.00137681	-1.24616	down
ENSRNOG00000047945	Cyp2c12	2541	1844	1994	1387	671	618	32.9215	27.9745	28.4474	18.9709	10.4118	9.25251	2.5998e-05	-1.25658	down
ENSRNOG00000007229	Nr0b2	1423	1852	2241	1070	1043	247	28.632	43.6496	49.685	22.7346	25.1583	5.74145	0.00484699	-1.2578	down
ENSRNOG00000002496	Stxbp5l	208	223	320	86	133	97	1.41512	1.77724	2.40319	0.615865	1.08837	0.759018	6.50227e-05	-1.26486	down
ENSRNOG00000010859	Zyg11b	787	629	557	394	177	241	6.58191	6.16271	5.13538	3.47839	1.77541	2.32758	2.13124e-05	-1.28345	down
ENSRNOG00000008586	Aldh1l2	5479	3660	2914	2399	742	1746	44.2519	34.6169	25.9202	20.4553	7.18679	16.2983	0.000499665	-1.29281	down
ENSRNOG00000034013	Acaca	2095	1732	1945	1065	493	796	7.47626	7.23473	7.65221	4.01173	2.10456	3.29047	1.06043e-06	-1.29845	down
ENSRNOG00000001990	Ugt2b17	4528	8470	13382	2013	5009	3881	59.8093	120.092	174.48	28.4928	73.3135	56.2708	0.00163144	-1.30613	down
ENSRNOG00000017783	Sfrp1	78	88	88	28	23	51	0.443617	0.587207	0.55518	0.168832	0.154549	0.338356	0.00311288	-1.32498	down
ENSRNOG00000011016	Slc7a2	24728	18338	16829	12943	4102	6650	221.484	192.338	166	122.417	44.0438	68.8591	0.000119132	-1.33867	down
ENSRNOG00000027784	Tsku	20639	19640	23943	7553	10394	7039	179.404	199.931	229.208	69.3258	108.347	70.7351	8.32903e-13	-1.37396	down
ENSRNOG00000002126	Ncam2	283	192	122	119	27	82	1.63422	1.3061	0.795558	0.706208	0.177005	0.558063	0.00813675	-1.37821	down
ENSRNOG00000001312	Pdgfa	143	42	79	42	30	26	2.64436	0.969415	1.86294	0.834	0.745053	0.608877	0.00585415	-1.39954	down
ENSRNOG00000031211	Acsm5	20867	11325	6306	5359	6498	2276	191.297	122.083	63.5444	51.5611	71.1197	24.0673	0.000542053	-1.4288	down
ENSRNOG00000006280	Pcsk9	2952	2060	1766	920	917	662	19.8058	16.1864	13.0483	6.51423	7.37381	5.13563	1.34212e-11	-1.43543	down
ENSRNOG00000029980	Zbtb16	2270	1863	1937	1148	312	686	19.3412	18.5859	18.1734	10.3221	3.18343	6.75382	6.19296e-05	-1.50509	down
ENSRNOG00000011271	Mcc	391	316	366	114	86	173	3.23489	3.0606	3.2606	0.971432	0.828526	1.66612	4.83087e-07	-1.52219	down
ENSRNOG00000007964	Tp53inp1	1166	964	1099	446	329	301	25.597	24.7856	26.5806	10.3454	8.65263	7.63576	9.82278e-17	-1.59183	down
ENSRNOG00000045636	Fasn	4939	4454	5036	1570	1421	1785	12.0853	12.7627	13.5732	4.05533	4.16759	5.04978	2.5774e-26	-1.60068	down
ENSRNOG00000020480	Fads1	8390	6115	5345	3045	1653	1777	54.9343	46.883	38.5383	21.0506	12.9756	13.4498	2.69573e-10	-1.61509	down
ENSRNOG00000012404	Thrsp	9638	9187	11450	4051	2573	3075	174.968	195.302	228.926	77.6511	55.9996	64.5249	6.68966e-16	-1.65425	down
ENSRNOG00000043451	Spp1	81	77	59	32	14	23	0.587102	0.61673	0.918602	0.35266	0.106411	0.199774	0.00035996	-1.66031	down
ENSRNOG00000004171	Dnah9	1112	891	886	445	192	277	1.86392	1.74901	1.63566	0.786335	0.38506	0.536709	1.62636e-08	-1.66392	down
ENSRNOG00000028348	Lhx8	199	183	211	49	50	83	2.53349	2.71778	2.95356	0.649938	0.760336	1.22071	1.3061e-07	-1.70755	down
ENSRNOG00000003883	LOC317456	547	379	431	164	143	104	15.1424	12.2839	13.1316	4.7756	4.72852	3.32667	3.19592e-13	-1.72267	down
ENSRNOG00000037919	Chic1	206	95	133	52	31	31	4.24445	2.39401	3.07394	1.10042	0.850232	0.710081	1.898e-06	-1.91285	down
ENSRNOG00000020440	Fads2	8598	6230	5273	2418	1166	1588	141.506	120.06	95.5632	42.0236	22.9963	30.2073	6.36761e-13	-1.95537	down
ENSRNOG00000013552	Scd	17139	14910	17232	6255	1096	4514	85.6587	87.27	94.8496	33.0118	6.56407	26.0818	0.0020591	-2.06038	down
ENSRNOG00000001843	Bcl6	1254	1858	3099	382	832	264	8.27044	14.3568	22.5178	2.6564	6.58134	2.01419	1.55134e-06	-2.10433	down
ENSRNOG00000006719	Zfp618	113	476	132	48	45	29	0.802775	3.97309	1.0336	0.355711	0.38482	0.233152	8.59409e-06	-2.62998	down
ENSRNOG00000014018	St8sia1	312	172	65	17	16	39	3.85238	2.48525	0.884288	0.216762	0.222841	0.553325	1.16305e-06	-2.89619	down
ENSRNOG00000007575	Plppr1	505	232	273	46	31	26	6.62858	3.55529	3.93599	0.627911	0.482484	0.39344	4.87738e-19	-3.27451	down
ENSRNOG00000022268	Pnpla3	135	77	47	4	20	0	0.93525	0.621132	0.356679	0.02875	0.159174	0	0.000253744	-3.42114	down
ENSRNOG00000016612	Trim36	292	239	205	12	4	23	2.58489	2.45322	1.99973	0.0998	0.03764	0.219895	1.85759e-18	-4.23192	down
ENSRNOG00000008210	Ky	361	152	39	0	2	15	1.47774	0.729049	0.174863	0	0.007303	0.070661	0.00151135	-4.95374	down

## Sheet: hub gene expression
#ID	Symbol	K1_FPKM	K3_FPKM	K2_FPKM	M2_FPKM	M1_FPKM	M3_FPKM	Pvalue	log2FC
ENSRNOG00000010906	Ccl5	0.609474	0.183439	0.431712	1.75736	1.91043	3.12493	1.54844e-18	2.7605
ENSRNOG00000009848	Il18	0.766241	0.591223	0.852102	1.42698	2.80047	1.93507	2.86495e-06	1.3798
ENSRNOG00000022256	Cxcl10	0.613767	0.533005	0.547014	1.05693	1.77395	1.31655	0.00250399	1.19419
ENSRNOG00000007178	Cd8a	1.24877	1.4179	1.45715	1.78369	3.154	2.23847	0.00245173	0.740035
ENSRNOG00000011973	Il7	28.6067	28.0909	30.2834	58.2708	122.131	52.8328	2.42285e-06	1.32979
ENSRNOG00000007159	Ccl2	8.53381	11.8559	11.4077	23.1855	63.6533	22.829	1.13493e-05	1.661
ENSRNOG00000058446	Il7r	0.471844	0.26889	0.348051	0.822772	2.85501	0.735696	0.000418518	1.89661
ENSRNOG00000022242	Cxcl9	2.53097	3.39247	2.5725	6.6057	7.72571	5.58299	4.95635e-09	1.15937
ENSRNOG00000000655	Ptprc	0.608052	1.35345	1.30272	1.30496	12.0764	2.41614	0.00315205	2.12673

## Sheet: correlation analysis
R value
sample	Ccl5	Il18	Cxcl10	Cd8a	Il7	Ccl2	Il7r	Cxcl9	Ptprc
Ccl5	1	0.959668	0.973476	0.89695	0.845333	0.810641	0.776538	0.898003	0.696909
Il18	0.959668	1	0.992841	0.982331	0.944164	0.931485	0.903109	0.889668	0.864216
Cxcl10	0.973476	0.992841	1	0.96948	0.934272	0.916529	0.884036	0.922547	0.83285
Cd8a	0.89695	0.982331	0.96948	1	0.960172	0.964103	0.930016	0.867646	0.923144
Il7	0.845333	0.944164	0.934272	0.960172	1	0.995243	0.985291	0.881531	0.950909
Ccl2	0.810641	0.931485	0.916529	0.964103	0.995243	1	0.988543	0.850201	0.973741
Il7r	0.776538	0.903109	0.884036	0.930016	0.985291	0.988543	1	0.793227	0.978643
Cxcl9	0.898003	0.889668	0.922547	0.867646	0.881531	0.850201	0.793227	1	0.711435
Ptprc	0.696909	0.864216	0.83285	0.923144	0.950909	0.973741	0.978643	0.711435	1
p value
sample	Ccl5	Il18	Cxcl10	Cd8a	Il7	Ccl2	Il7r	Cxcl9	Ptprc
Ccl5	0	0.0024072	0.00104592	0.0153817	0.0340327	0.0503903	0.0693237	0.0150746	0.123875
Il18	0.0024072	0	7.66931e-05	0.000465533	0.00458948	0.00688066	0.013627	0.0175882	0.026404
Cxcl10	0.00104592	7.66931e-05	0	0.001383	0.00633822	0.0101603	0.0193917	0.00876617	0.0395738
Cd8a	0.0153817	0.000465533	0.001383	0	0.00234785	0.00190979	0.00717518	0.0251172	0.0086332
Il7	0.0340327	0.00458948	0.00633822	0.00234785	0	3.38854e-05	0.000322952	0.0202211	0.00355578
Ccl2	0.0503903	0.00688066	0.0101603	0.00190979	3.38854e-05	0	0.000196158	0.031979	0.00102527
Il7r	0.0693237	0.013627	0.0193917	0.00717518	0.000322952	0.000196158	0	0.0597124	0.00067929
Cxcl9	0.0150746	0.0175882	0.00876617	0.0251172	0.0202211	0.031979	0.0597124	0	0.112891
Ptprc	0.123875	0.026404	0.0395738	0.0086332	0.00355578	0.00102527	0.00067929	0.112891	0

## Sheet: KEGG_pathway_GSEA
ID	Description	setSize	enrichmentScore	NES	pvalue	qvalue	rank	core_enrichment	Symbol
ko05132	Salmonella infection	217	0.452765	1.52625	0.00103842	0.00794263	2738	ENSRNOG00000009822;ENSRNOG00000033693;ENSRNOG00000018207;ENSRNOG00000016846;ENSRNOG00000007372;ENSRNOG00000000655;ENSRNOG00000020465;ENSRNOG00000036829;ENSRNOG00000004649;ENSRNOG00000010522;ENSRNOG00000029938;ENSRNOG00000019675;ENSRNOG00000059705;ENSRNOG00000007679;ENSRNOG00000005575;ENSRNOG00000011647;ENSRNOG00000012495;ENSRNOG00000002161;ENSRNOG00000000485;ENSRNOG00000005731;ENSRNOG00000023226;…	Tlr2;Naip2;Dynlt1;Pik3cd;Casp1;Ptprc;Ripk3;Nckap1l;Il1b;Tlr4;Pik3c2b;Pycard;Elmo1;Cyth4;Abi3;S100a6;Podxl;Tlr6;Bak1;Birc3;S100a10;Pik3cg;Anxa2;Nlrp3;S100a11;Rab7b;Cyfip2;Rhoj;Il18;Rhoh;Mapk12;Dynll1;Tnfsf10;Flna;Nlrc4;Arpc1b;Myl9;Snx33;Trafd1;Ahnak;Zdhhc18;Jun;Pak1;Mapk11;Birc2;Samd1;Fos;Rras;Myl12a;Snx18;Tcf7;Rhog;Actb;LOC102555457;Tcf7l2;Rattus_norvegicus_newGene_1655;Ripk2;Rattus_norvegicus_ne…
ko05169	Epstein-Barr virus infection	193	0.504414	1.69233	0.00104493	0.00794263	1898	ENSRNOG00000030332;ENSRNOG00000052407;ENSRNOG00000009822;ENSRNOG00000049590;ENSRNOG00000013967;ENSRNOG00000016846;ENSRNOG00000048402;ENSRNOG00000047864;ENSRNOG00000014574;ENSRNOG00000016708;ENSRNOG00000051002;ENSRNOG00000017980;ENSRNOG00000033215;ENSRNOG00000032844;ENSRNOG00000020918;ENSRNOG00000000763;ENSRNOG00000012160;ENSRNOG00000032708;ENSRNOG00000026762;ENSRNOG00000045924;ENSRNOG00000000485;…	Ighg1;Btk;Tlr2;RT1-M2;Blnk;Pik3cd;Igh-6;RT1-DMa;Entpd1;Necab3;LOC108348139;Itgal;RT1-Db1;RT1-Da;Ccnd1;RT1-M3-1;Syk;RT1-Bb;RT1-DOa;RT1-T24-3;Bak1;Rattus_norvegicus_newGene_4168;Vim;Cd44;Irf7;Ighm;Oas1f;RT1-DOb;Plcg2;Oas1i;Gadd45g;AABR07044364.1;Cd3e;Mapk12;Oas1g;RT1-T24-4;RT1-DMb;LOC108348072;RT1-CE1;RT1-A2;RT1-Ba;Trafd1;Ccnd2;RT1-T24-1;Oas1a;Map3k14;Jun;Apaf1;Mapk11
ko04145	Phagosome	157	0.655542	2.16188	0.00107066	0.00794263	1585	ENSRNOG00000030332;ENSRNOG00000024382;ENSRNOG00000049303;ENSRNOG00000049422;ENSRNOG00000056219;ENSRNOG00000009822;ENSRNOG00000039971;ENSRNOG00000054251;ENSRNOG00000049590;ENSRNOG00000006940;ENSRNOG00000001224;ENSRNOG00000048402;ENSRNOG00000043176;ENSRNOG00000003622;ENSRNOG00000047864;ENSRNOG00000013014;ENSRNOG00000019728;ENSRNOG00000046663;ENSRNOG00000010522;ENSRNOG00000021199;ENSRNOG00000018371;…	Ighg1;Fcgr3a;Marco;LOC100911825;Olr1;Tlr2;Ctla2a;Clec7a;RT1-M2;Ncf4;Itgb2;Igh-6;AABR07059308.1;Cybb;RT1-DMa;Cyba;Itgam;Fcgr2a;Tlr4;Fcgr1a;Tubb6;Ncf1;LOC108348139;RT1-Db1;RT1-Da;Ctss;RT1-M3-1;Tlr6;RT1-Bb;RT1-DOa;RT1-T24-3;Rattus_norvegicus_newGene_4168;Coro1a;Ighm;Rab7b;Mrc1;RT1-DOb;Crlf3;Thbs1;AABR07044364.1;Msr1;Tuba1a;RT1-T24-4;RT1-DMb;Fcgr2b;LOC108348072;Tubb5;Ciao2b;RT1-CE1;Colec12;Itgbl1;RT1…
ko04621	NOD-like receptor signaling pathway	152	0.524224	1.72397	0.00107411	0.00794263	2018	ENSRNOG00000014124;ENSRNOG00000003104;ENSRNOG00000028768;ENSRNOG00000033693;ENSRNOG00000003622;ENSRNOG00000031743;ENSRNOG00000007372;ENSRNOG00000013014;ENSRNOG00000020465;ENSRNOG00000004649;ENSRNOG00000010522;ENSRNOG00000019675;ENSRNOG00000058337;ENSRNOG00000010906;ENSRNOG00000003486;ENSRNOG00000045560;ENSRNOG00000005731;Rattus_norvegicus_newGene_13120;ENSRNOG00000017414;ENSRNOG00000027017;ENSRNO…	Nod2;Trpv2;Gbp4;Naip2;Cybb;Gbp2;Casp1;Cyba;Ripk3;Il1b;Tlr4;Pycard;Plcb2;Ccl5;Mnda;Gvin1;Birc3;Rattus_norvegicus_newGene_13120;Irf7;Rnasel;Oas1f;Nlrp3;Nlrp1a;Itpr3;Oas1i;Card9;Gbp7;Il18;Pstpip1;Gbp5;Mapk12;Plcb4;Oas1g;Mefv;Nlrc4;Trip6;Tmem173;Trafd1;Arrdc4;Oas1a;Txnip;Jun;Mapk11;Ikbke;Birc2;Rcn2
ko05152	Tuberculosis	140	0.653417	2.13324	0.00108814	0.00794263	2032	ENSRNOG00000030332;ENSRNOG00000024382;ENSRNOG00000014124;ENSRNOG00000038722;ENSRNOG00000049422;ENSRNOG00000002418;ENSRNOG00000009822;ENSRNOG00000054251;ENSRNOG00000024159;ENSRNOG00000001224;ENSRNOG00000048402;ENSRNOG00000047864;ENSRNOG00000036703;ENSRNOG00000019728;ENSRNOG00000046663;ENSRNOG00000004649;ENSRNOG00000010522;ENSRNOG00000021199;ENSRNOG00000051002;ENSRNOG00000033215;ENSRNOG00000032844;…	Ighg1;Fcgr3a;Nod2;Tlr1;LOC100911825;Tgfb2;Tlr2;Clec7a;Fcer1g;Itgb2;Igh-6;RT1-DMa;Itgax;Itgam;Fcgr2a;Il1b;Tlr4;Fcgr1a;LOC108348139;RT1-Db1;RT1-Da;Il10ra;Tgfb1;Ctss;Syk;Tlr6;RT1-Bb;RT1-DOa;Rattus_norvegicus_newGene_4168;Coro1a;Cd74;Camk2d;Lsp1;Ighm;Mrc1;RT1-DOb;Src;Card9;Il18;Ifngr1;Mapk12;Ciita;RT1-DMb;Fcgr2b;LOC108348072;RT1-Ba;Trafd1;Ksr1;Atp6v0d2;Jak2;Camk2g;Apaf1;Mapk11;Lbp;Ppp3cc
ko05164	Influenza A	138	0.51249	1.67134	0.0010917	0.00794263	1483	ENSRNOG00000001959;ENSRNOG00000016846;ENSRNOG00000047864;ENSRNOG00000012061;ENSRNOG00000007372;ENSRNOG00000004649;ENSRNOG00000010522;ENSRNOG00000019675;ENSRNOG00000051002;ENSRNOG00000004249;ENSRNOG00000033215;ENSRNOG00000032844;ENSRNOG00000010906;ENSRNOG00000032708;ENSRNOG00000026762;ENSRNOG00000000485;Rattus_norvegicus_newGene_4168;ENSRNOG00000017414;ENSRNOG00000027017;ENSRNOG00000033220;ENSRNOG…	Mx1;Pik3cd;RT1-DMa;Prkcb;Casp1;Il1b;Tlr4;Pycard;LOC108348139;Tlr7;RT1-Db1;RT1-Da;Ccl5;RT1-Bb;RT1-DOa;Bak1;Rattus_norvegicus_newGene_4168;Irf7;Rnasel;Oas1f;Nlrp3;RT1-DOb;Slc25a4;Oas1i;Il18;Ifngr1;Rsad2;Tnfsf10;Oas1g;Ciita;RT1-DMb;LOC108348072;Socs3;RT1-Ba
ko04062	Chemokine signaling pathway	134	0.575915	1.87319	0.00109409	0.00794263	1876	ENSRNOG00000024899;ENSRNOG00000028015;ENSRNOG00000016846;ENSRNOG00000030021;ENSRNOG00000006108;ENSRNOG00000009331;ENSRNOG00000047914;ENSRNOG00000012061;ENSRNOG00000031058;ENSRNOG00000007350;ENSRNOG00000020401;ENSRNOG00000027839;ENSRNOG00000059705;ENSRNOG00000001480;ENSRNOG00000009912;ENSRNOG00000026647;ENSRNOG00000050430;ENSRNOG00000020485;ENSRNOG00000058337;ENSRNOG00000010906;ENSRNOG00000019308;…	Cxcl13;Pf4;Pik3cd;Ccl6;Gngt2;Hck;Gng11;Prkcb;Was;Rac2;Adcy4;Ptk2b;Elmo1;Ncf1;Fgr;Cxcl16;Vav1;Vav3;Plcb2;Ccl5;Arrb2;Pik3r5;Ccr5;Pik3cg;Adcy7;Prex1;AABR07029272.1;Src;Plcg2;Arrb1;Rasgrp2;Plcb4;Gnb4;Pik3r6;Cxcr4;Ccl22;Xcr1;Ccl21;Gnai2;Grk5;Ccl24;Shc2;Jak2;LOC100912034;Pak1
ko05135	Yersinia infection	120	0.523413	1.68603	0.00109409	0.00794263	2470	ENSRNOG00000030332;ENSRNOG00000005620;ENSRNOG00000016846;ENSRNOG00000048402;ENSRNOG00000031058;ENSRNOG00000007350;ENSRNOG00000007372;ENSRNOG00000027839;ENSRNOG00000004649;ENSRNOG00000016294;ENSRNOG00000010522;ENSRNOG00000019675;ENSRNOG00000059705;ENSRNOG00000013886;ENSRNOG00000050430;ENSRNOG00000020485;ENSRNOG00000034190;ENSRNOG00000003170;ENSRNOG00000018406;ENSRNOG00000004861;ENSRNOG00000009495;…	Ighg1;Lcp2;Pik3cd;Igh-6;Was;Rac2;Casp1;Ptk2b;Il1b;Cd4;Tlr4;Pycard;Elmo1;Fyb1;Vav1;Vav3;Ighm;Nlrp3;Wipf1;Itga4;Src;Il18;Rps6ka3;Zap70;Rps6ka2;Mapk12;Limk1;Mefv;Lck;Nlrc4;Trafd1;Jun;Cd8a;Mapk11;Pip5k1c;Skap2;Fos;Rattus_norvegicus_newGene_12297;Git2;Actr3;Rhog;AABR07017902.1;Actb;LOC102555457
ko04060	Cytokine-cytokine receptor interaction	122	0.568111	1.83146	0.00109649	0.00794263	1735	ENSRNOG00000024899;ENSRNOG00000028015;ENSRNOG00000002418;ENSRNOG00000014464;ENSRNOG00000030021;ENSRNOG00000018414;ENSRNOG00000008759;ENSRNOG00000004649;ENSRNOG00000016294;ENSRNOG00000015615;ENSRNOG00000026647;ENSRNOG00000011517;ENSRNOG00000016308;ENSRNOG00000020652;ENSRNOG00000049782;ENSRNOG00000010906;ENSRNOG00000028713;ENSRNOG00000054218;ENSRNOG00000013820;ENSRNOG00000000187;ENSRNOG00000049115;…	Cxcl13;Pf4;Tgfb2;Tnfsf13b;Ccl6;Csf1r;Csf3r;Il1b;Cd4;Tnfrsf11a;Cxcl16;Tnfrsf21;Il10ra;Tgfb1;Csf2ra;Ccl5;Acvrl1;Il18rap;Tnfrsf14;Csf2rb;Ccr5;Il2rg;Il21r;Il15;Lepr;Tnfsf13;Il16;Il18;Clcf1;Ifngr1;Ackr3;Tnfsf10;Bmp2;Relt;Cxcr4;LOC103694381;Ccl22;Xcr1;Ccl21;Tnfsf12;Il2rb;Il34;Il7;Tnfrsf25;Ubtd2;Ccl24
ko04514	Cell adhesion molecules	110	0.584429	1.87562	0.00110375	0.00794263	1666	ENSRNOG00000049590;ENSRNOG00000001224;ENSRNOG00000047864;ENSRNOG00000021103;ENSRNOG00000036711;ENSRNOG00000019728;ENSRNOG00000000655;ENSRNOG00000016294;ENSRNOG00000051002;ENSRNOG00000013324;ENSRNOG00000017980;ENSRNOG00000000569;ENSRNOG00000002776;ENSRNOG00000033215;ENSRNOG00000016085;ENSRNOG00000032844;ENSRNOG00000038835;ENSRNOG00000000763;ENSRNOG00000000699;ENSRNOG00000032708;ENSRNOG00000026762;…	RT1-M2;Itgb2;RT1-DMa;Nrxn2;Spn;Itgam;Ptprc;Cd4;LOC108348139;Cdh5;Itgal;Vsir;Sell;RT1-Db1;Mpzl2;RT1-Da;Cd86;RT1-M3-1;Selplg;RT1-Bb;RT1-DOa;RT1-T24-3;Siglec1;Rattus_norvegicus_newGene_4168;Sdc3;Itga4;Jam2;RT1-DOb;Icam2;Rattus_norvegicus_newGene_11699;Cd34;Cd276;Esam;Cd22;AABR07044364.1;Cd274;Nlgn2;RT1-T24-4;Ptprm;Cd226;RT1-DMb;Ntng2;LOC108348072;RT1-CE1;RT1-A2;RT1-Ba;Itgb7;Negr1;RT1-T24-1
ko04611	Platelet activation	109	0.593554	1.90196	0.00110742	0.00794263	1460	ENSRNOG00000052407;ENSRNOG00000005620;ENSRNOG00000002657;ENSRNOG00000024159;ENSRNOG00000016846;ENSRNOG00000003897;ENSRNOG00000007918;ENSRNOG00000007415;ENSRNOG00000020401;ENSRNOG00000021161;ENSRNOG00000017803;ENSRNOG00000009348;ENSRNOG00000000596;ENSRNOG00000058337;ENSRNOG00000016756;ENSRNOG00000012160;ENSRNOG00000003357;ENSRNOG00000023428;ENSRNOG00000009385;ENSRNOG00000014776;ENSRNOG00000009495;…	Btk;Lcp2;Pla2g4a;Fcer1g;Pik3cd;Col1a1;Tbxas1;Ptgs1;Adcy4;Fermt3;Apbb1ip;Nos3;Fyn;Plcb2;Ptgir;Syk;Col3a1;Pik3r5;Pik3cg;Adcy7;Src;Plcg2;Itpr3;AABR07015078.2;Col1a2;Rasgrp1;Vasp;Mapk12;Rasgrp2;Plcb4;Pik3r6;AABR07015057.1;AABR07015067.1;Gnai2;AABR07015081.2
ko04380	Osteoclast differentiation	105	0.652667	2.08129	0.00111607	0.00794263	1485	ENSRNOG00000024382;ENSRNOG00000058422;ENSRNOG00000052407;ENSRNOG00000049422;ENSRNOG00000005620;ENSRNOG00000002418;ENSRNOG00000053260;ENSRNOG00000006940;ENSRNOG00000027808;ENSRNOG00000013967;ENSRNOG00000016846;ENSRNOG00000020845;ENSRNOG00000027811;ENSRNOG00000018414;ENSRNOG00000013014;ENSRNOG00000046663;ENSRNOG00000004649;ENSRNOG00000011882;ENSRNOG00000021199;ENSRNOG00000001480;ENSRNOG00000012172;…	Fcgr3a;Pirb;Btk;LOC100911825;Lcp2;Tgfb2;Lilrb3a;Ncf4;Lilra5;Blnk;Pik3cd;Tyrobp;Lilrb4;Csf1r;Cyba;Fcgr2a;Il1b;Gab2;Fcgr1a;Ncf1;Spi1;Tnfrsf11a;Fyn;Tgfb1;Lilrb3;Syk;Ctsk;Plcg2;Pparg;Acp5;Ifngr1;Mapk12;Lck;Fcgr2b;Fhl2;Socs3;Trafd1
ko04064	NF-kappa B signaling pathway	87	0.595792	1.86509	0.00113636	0.00794263	1485	ENSRNOG00000030332;ENSRNOG00000052407;ENSRNOG00000047606;ENSRNOG00000014464;ENSRNOG00000013967;ENSRNOG00000048402;ENSRNOG00000012061;ENSRNOG00000010516;ENSRNOG00000004649;ENSRNOG00000010522;ENSRNOG00000015615;ENSRNOG00000012160;ENSRNOG00000005731;ENSRNOG00000034190;Rattus_norvegicus_newGene_12439;ENSRNOG00000051986;ENSRNOG00000048914;ENSRNOG00000013090;ENSRNOG00000016995;ENSRNOG00000042070;ENSRNO…	Ighg1;Btk;Bcl2a1;Tnfsf13b;Blnk;Igh-6;Prkcb;Plau;Il1b;Tlr4;Tnfrsf11a;Syk;Birc3;Ighm;Rattus_norvegicus_newGene_12439;Plcg2;Traf1;Gadd45g;Zap70;Ticam2;Lck;LOC103694381;Ccl21;Card14;Trafd1
ko04666	Fc gamma R-mediated phagocytosis	84	0.622107	1.94364	0.00113766	0.00794263	1399	ENSRNOG00000030332;ENSRNOG00000024382;ENSRNOG00000002657;ENSRNOG00000016846;ENSRNOG00000048402;ENSRNOG00000009331;ENSRNOG00000012061;ENSRNOG00000031058;ENSRNOG00000007350;ENSRNOG00000000655;ENSRNOG00000046663;ENSRNOG00000011882;ENSRNOG00000000579;ENSRNOG00000021199;ENSRNOG00000001480;ENSRNOG00000017020;ENSRNOG00000050430;ENSRNOG00000020485;ENSRNOG00000012160;ENSRNOG00000019604;ENSRNOG00000034190;…	Ighg1;Fcgr3a;Pla2g4a;Pik3cd;Igh-6;Hck;Prkcb;Was;Rac2;Ptprc;Fcgr2a;Gab2;Marcks;Fcgr1a;Ncf1;Inpp5d;Vav1;Vav3;Syk;Pld2;Ighm;Plcg2;Vasp;Limk1;Fcgr2b;Arpc1b
ko05146	Amoebiasis	84	0.617345	1.92877	0.00113766	0.00794263	1573	ENSRNOG00000030332;ENSRNOG00000002418;ENSRNOG00000009822;ENSRNOG00000001224;ENSRNOG00000016846;ENSRNOG00000048402;ENSRNOG00000003897;ENSRNOG00000012061;ENSRNOG00000019728;ENSRNOG00000004649;ENSRNOG00000010522;ENSRNOG00000005378;ENSRNOG00000058337;ENSRNOG00000020652;ENSRNOG00000003357;ENSRNOG00000016420;ENSRNOG00000034190;ENSRNOG00000039754;ENSRNOG00000033772;ENSRNOG00000056756;ENSRNOG00000059504;…	Ighg1;Tgfb2;Tlr2;Itgb2;Pik3cd;Igh-6;Col1a1;Prkcb;Itgam;Il1b;Tlr4;Gna15;Plcb2;Tgfb1;Col3a1;Serpinb6b;Ighm;Rab7b;Serpinb9;Actn1;AABR07015078.2;Serpinb6a;Hspb1;Col1a2;Lama4;Plcb4;AABR07015057.1;AABR07015067.1;AABR07015081.2;Col4a2
ko04612	Antigen processing and presentation	80	0.605115	1.87988	0.00114155	0.00794263	1483	ENSRNOG00000039971;ENSRNOG00000049590;ENSRNOG00000047864;ENSRNOG00000016294;ENSRNOG00000051002;ENSRNOG00000033215;ENSRNOG00000032844;ENSRNOG00000021157;ENSRNOG00000000763;ENSRNOG00000045654;ENSRNOG00000050647;ENSRNOG00000032708;ENSRNOG00000026762;ENSRNOG00000045924;Rattus_norvegicus_newGene_4168;ENSRNOG00000018735;ENSRNOG00000000454;ENSRNOG00000032585;ENSRNOG00000000787;ENSRNOG00000007089;ENSRNOG…	Ctla2a;RT1-M2;RT1-DMa;Cd4;LOC108348139;RT1-Db1;RT1-Da;Ctss;RT1-M3-1;Hspa1a;LOC108348108;RT1-Bb;RT1-DOa;RT1-T24-3;Rattus_norvegicus_newGene_4168;Cd74;RT1-DOb;AABR07048992.1;AABR07044364.1;Lgmn;RT1-T24-4;Ciita;RT1-DMb;LOC108348072;RT1-CE1;RT1-A2;RT1-Ba
ko04670	Leukocyte transendothelial migration	81	0.607591	1.89202	0.00114155	0.00794263	1440	ENSRNOG00000006940;ENSRNOG00000001224;ENSRNOG00000016846;ENSRNOG00000003622;ENSRNOG00000012061;ENSRNOG00000007350;ENSRNOG00000013014;ENSRNOG00000019728;ENSRNOG00000027839;ENSRNOG00000030118;ENSRNOG00000001480;ENSRNOG00000013324;ENSRNOG00000017980;ENSRNOG00000050430;ENSRNOG00000020485;ENSRNOG00000018524;ENSRNOG00000004861;ENSRNOG00000042848;ENSRNOG00000056756;ENSRNOG00000051986;Rattus_norvegicus_n…	Ncf4;Itgb2;Pik3cd;Cybb;Prkcb;Rac2;Cyba;Itgam;Ptk2b;Msn;Ncf1;Cdh5;Itgal;Vav1;Vav3;Ezr;Itga4;Jam2;Actn1;Plcg2;Rattus_norvegicus_newGene_11699;Mmp2;Rapgef3;Esam;Sipa1;Rhoh;Vasp;Mapk12;Cxcr4;Myl9;Gnai2
ko04650	Natural killer cell mediated cytotoxicity	77	0.749654	2.32423	0.00114679	0.00794263	1347	ENSRNOG00000030332;ENSRNOG00000024382;ENSRNOG00000004698;ENSRNOG00000061316;ENSRNOG00000061895;ENSRNOG00000005620;ENSRNOG00000058993;ENSRNOG00000024159;ENSRNOG00000000562;ENSRNOG00000001224;ENSRNOG00000016846;ENSRNOG00000048402;ENSRNOG00000020845;ENSRNOG00000012061;ENSRNOG00000007350;ENSRNOG00000046663;ENSRNOG00000027839;ENSRNOG00000017980;ENSRNOG00000000596;ENSRNOG00000050430;ENSRNOG00000020485;…	Ighg1;Fcgr3a;Cd244;LOC102547056;Ly49si1;Lcp2;AABR07062183.1;Fcer1g;Prf1;Itgb2;Pik3cd;Igh-6;Tyrobp;Prkcb;Rac2;Fcgr2a;Ptk2b;Itgal;Fyn;Vav1;Vav3;Cd48;Syk;Ncr1;Ighm;Icam2;Plcg2;Zap70;Ifngr1;Tnfsf10;Klrk1;Lck;Sh3bp2
ko04662	B cell receptor signaling pathway	72	0.692629	2.13784	0.00116279	0.00794263	927	ENSRNOG00000030332;ENSRNOG00000058422;ENSRNOG00000052407;ENSRNOG00000053260;ENSRNOG00000027808;ENSRNOG00000013967;ENSRNOG00000016846;ENSRNOG00000048402;ENSRNOG00000027811;ENSRNOG00000012061;ENSRNOG00000007350;ENSRNOG00000032703;ENSRNOG00000032247;ENSRNOG00000017020;ENSRNOG00000004273;ENSRNOG00000050430;ENSRNOG00000020485;ENSRNOG00000046683;ENSRNOG00000012160;ENSRNOG00000034190;Rattus_norvegicus_n…	Ighg1;Pirb;Btk;Lilrb3a;Lilra5;Blnk;Pik3cd;Igh-6;Lilrb4;Prkcb;Rac2;Rasgrp3;Bank1;Inpp5d;Ifitm1;Vav1;Vav3;Lilrb3;Syk;Ighm;Rattus_norvegicus_newGene_12439;Plcg2;Cd22
ko05416	Viral myocarditis	72	0.667509	2.0603	0.00116279	0.00794263	1483	ENSRNOG00000030332;ENSRNOG00000000562;ENSRNOG00000049590;ENSRNOG00000001224;ENSRNOG00000048402;ENSRNOG00000047864;ENSRNOG00000007350;ENSRNOG00000051002;ENSRNOG00000017980;ENSRNOG00000033215;ENSRNOG00000000596;ENSRNOG00000032844;ENSRNOG00000038835;ENSRNOG00000020918;ENSRNOG00000000763;ENSRNOG00000032708;ENSRNOG00000026762;ENSRNOG00000045924;Rattus_norvegicus_newGene_4168;ENSRNOG00000034190;ENSRNOG…	Ighg1;Prf1;RT1-M2;Itgb2;Igh-6;RT1-DMa;Rac2;LOC108348139;Itgal;RT1-Db1;Fyn;RT1-Da;Cd86;Ccnd1;RT1-M3-1;RT1-Bb;RT1-DOa;RT1-T24-3;Rattus_norvegicus_newGene_4168;Ighm;RT1-DOb;AABR07044364.1;RT1-T24-4;RT1-DMb;LOC108348072;RT1-CE1;RT1-A2;RT1-Ba
ko05140	Leishmaniasis	69	0.750399	2.30259	0.00116822	0.00794263	1898	ENSRNOG00000030332;ENSRNOG00000024382;ENSRNOG00000049422;ENSRNOG00000002418;ENSRNOG00000009822;ENSRNOG00000006940;ENSRNOG00000001224;ENSRNOG00000048402;ENSRNOG00000003622;ENSRNOG00000047864;ENSRNOG00000012061;ENSRNOG00000013014;ENSRNOG00000019728;ENSRNOG00000046663;ENSRNOG00000004649;ENSRNOG00000010522;ENSRNOG00000021199;ENSRNOG00000001480;ENSRNOG00000051002;ENSRNOG00000033215;ENSRNOG00000032844;…	Ighg1;Fcgr3a;LOC100911825;Tgfb2;Tlr2;Ncf4;Itgb2;Igh-6;Cybb;RT1-DMa;Prkcb;Cyba;Itgam;Fcgr2a;Il1b;Tlr4;Fcgr1a;Ncf1;LOC108348139;RT1-Db1;RT1-Da;Tgfb1;RT1-Bb;RT1-DOa;Rattus_norvegicus_newGene_4168;Ighm;Itga4;RT1-DOb;Ifngr1;Mapk12;RT1-DMb;LOC108348072;RT1-Ba;Trafd1;Marcksl1;Jak2;Jun;Mapk11
ko05323	Rheumatoid arthritis	66	0.762422	2.32467	0.00118765	0.00794263	1483	ENSRNOG00000030332;ENSRNOG00000002418;ENSRNOG00000009822;ENSRNOG00000039971;ENSRNOG00000014464;ENSRNOG00000001224;ENSRNOG00000048402;ENSRNOG00000047864;ENSRNOG00000004649;ENSRNOG00000010522;ENSRNOG00000051002;ENSRNOG00000015615;ENSRNOG00000017980;ENSRNOG00000033215;ENSRNOG00000032844;ENSRNOG00000038835;ENSRNOG00000020652;ENSRNOG00000010906;ENSRNOG00000032708;ENSRNOG00000026762;Rattus_norvegicus_n…	Ighg1;Tgfb2;Tlr2;Ctla2a;Tnfsf13b;Itgb2;Igh-6;RT1-DMa;Il1b;Tlr4;LOC108348139;Tnfrsf11a;Itgal;RT1-Db1;RT1-Da;Cd86;Tgfb1;Ccl5;RT1-Bb;RT1-DOa;Rattus_norvegicus_newGene_4168;Ctsk;Ighm;RT1-DOb;Il15;Tnfsf13;Acp5;Crlf3;Il18;Tek;Flt1;RT1-DMb;LOC103694381;LOC108348072;RT1-Ba
ko04658	Th1 and Th2 cell differentiation	67	0.62677	1.91188	0.00118906	0.00794263	2209	ENSRNOG00000047864;ENSRNOG00000016294;ENSRNOG00000051002;ENSRNOG00000033215;ENSRNOG00000009427;ENSRNOG00000032844;ENSRNOG00000032708;ENSRNOG00000026762;Rattus_norvegicus_newGene_4168;ENSRNOG00000003954;ENSRNOG00000012428;ENSRNOG00000000454;ENSRNOG00000007443;ENSRNOG00000016995;ENSRNOG00000059984;ENSRNOG00000016069;ENSRNOG00000012074;ENSRNOG00000031233;ENSRNOG00000049491;ENSRNOG00000009705;ENSRNOG…	RT1-DMa;Cd4;LOC108348139;RT1-Db1;Tbx21;RT1-Da;RT1-Bb;RT1-DOa;Rattus_norvegicus_newGene_4168;Il2rg;Maf;RT1-DOb;Jag1;Zap70;Dll1;Cd3e;Ifngr1;Mapk12;RT1-DMb;Lck;Dll4;LOC108348072;RT1-Ba;Il2rb;Maml2;Jak2;Jun;Mapk11;Ppp3cc;Fos;Stat6;Nfkbie
ko04640	Hematopoietic cell lineage	63	0.732571	2.21786	0.0011919	0.00794263	1923	ENSRNOG00000030332;ENSRNOG00000048402;ENSRNOG00000043176;ENSRNOG00000047864;ENSRNOG00000018414;ENSRNOG00000019728;ENSRNOG00000008759;ENSRNOG00000004649;ENSRNOG00000016294;ENSRNOG00000021199;ENSRNOG00000051002;ENSRNOG00000033215;ENSRNOG00000032844;ENSRNOG00000049782;ENSRNOG00000032708;ENSRNOG00000026762;Rattus_norvegicus_newGene_4168;ENSRNOG00000019556;ENSRNOG00000006094;ENSRNOG00000034190;ENSRNOG…	Ighg1;Igh-6;AABR07059308.1;RT1-DMa;Csf1r;Itgam;Csf3r;Il1b;Cd4;Fcgr1a;LOC108348139;RT1-Db1;RT1-Da;Csf2ra;RT1-Bb;RT1-DOa;Rattus_norvegicus_newGene_4168;Cd9;Cd44;Ighm;Itga4;RT1-DOb;Cd38;Cd34;Kit;Cd22;Cd37;Cd3e;Cd7;RT1-DMb;LOC108348072;Sectm1a;RT1-Ba;RGD1565355;Itga2b;Il7;Cd8a;Kitlg;LOC103690020;Cd24
ko05150	Staphylococcus aureus infection	60	0.695083	2.09687	0.0011919	0.00794263	783	ENSRNOG00000030332;ENSRNOG00000024382;ENSRNOG00000009211;ENSRNOG00000049422;ENSRNOG00000047800;ENSRNOG00000001224;ENSRNOG00000048402;ENSRNOG00000047864;ENSRNOG00000013231;ENSRNOG00000019728;ENSRNOG00000046663;ENSRNOG00000012749;ENSRNOG00000021199;ENSRNOG00000051002;ENSRNOG00000017980;ENSRNOG00000012807;ENSRNOG00000033215;ENSRNOG00000032844;ENSRNOG00000012804;ENSRNOG00000000699;ENSRNOG00000032708;…	Ighg1;Fcgr3a;C3ar1;LOC100911825;C5ar1;Itgb2;Igh-6;RT1-DMa;Ptafr;Itgam;Fcgr2a;C1qb;Fcgr1a;LOC108348139;Itgal;C1qa;RT1-Db1;RT1-Da;C1qc;Selplg;RT1-Bb;RT1-DOa;Rattus_norvegicus_newGene_4168;Ighm;Cfd;RT1-DOb
ko05134	Legionellosis	54	0.615346	1.81868	0.00120337	0.00794263	910	ENSRNOG00000009822;ENSRNOG00000033693;ENSRNOG00000001224;ENSRNOG00000007372;ENSRNOG00000019728;ENSRNOG00000004649;ENSRNOG00000010522;ENSRNOG00000019675;ENSRNOG00000045654;ENSRNOG00000050647;ENSRNOG00000032585;ENSRNOG00000009848	Tlr2;Naip2;Itgb2;Casp1;Itgam;Il1b;Tlr4;Pycard;Hspa1a;LOC108348108;AABR07048992.1;Il18
ko05322	Systemic lupus erythematosus	58	0.640749	1.91726	0.00120337	0.00794263	1483	ENSRNOG00000030332;ENSRNOG00000024382;ENSRNOG00000048402;ENSRNOG00000047864;ENSRNOG00000046663;ENSRNOG00000012749;ENSRNOG00000021199;ENSRNOG00000051002;ENSRNOG00000012807;ENSRNOG00000033215;ENSRNOG00000032844;ENSRNOG00000038835;ENSRNOG00000012804;ENSRNOG00000032708;ENSRNOG00000026762;Rattus_norvegicus_newGene_4168;ENSRNOG00000034190;ENSRNOG00000000454;ENSRNOG00000056756;ENSRNOG00000032401;ENSRNOG…	Ighg1;Fcgr3a;Igh-6;RT1-DMa;Fcgr2a;C1qb;Fcgr1a;LOC108348139;C1qa;RT1-Db1;RT1-Da;Cd86;C1qc;RT1-Bb;RT1-DOa;Rattus_norvegicus_newGene_4168;Ighm;RT1-DOb;Actn1;H3f3c;RT1-DMb;LOC108348072;RT1-Ba
ko04664	Fc epsilon RI signaling pathway	55	0.700385	2.07553	0.00120482	0.00794263	804	ENSRNOG00000030332;ENSRNOG00000052407;ENSRNOG00000005620;ENSRNOG00000002657;ENSRNOG00000024159;ENSRNOG00000016846;ENSRNOG00000048402;ENSRNOG00000007350;ENSRNOG00000011882;ENSRNOG00000000907;ENSRNOG00000017020;ENSRNOG00000000596;ENSRNOG00000050430;ENSRNOG00000020485;ENSRNOG00000012160;ENSRNOG00000034190;ENSRNOG00000051986	Ighg1;Btk;Lcp2;Pla2g4a;Fcer1g;Pik3cd;Igh-6;Rac2;Gab2;Alox5ap;Inpp5d;Fyn;Vav1;Vav3;Syk;Ighm;Plcg2
ko04974	Protein digestion and absorption	51	0.654868	1.9144	0.00121803	0.00794263	1947	ENSRNOG00000014837;ENSRNOG00000016469;ENSRNOG00000003897;ENSRNOG00000010296;ENSRNOG00000019440;ENSRNOG00000008479;ENSRNOG00000014311;ENSRNOG00000003357;ENSRNOG00000010630;ENSRNOG00000001469;ENSRNOG00000031475;ENSRNOG00000059504;ENSRNOG00000031665;ENSRNOG00000015948;ENSRNOG00000011292;ENSRNOG00000003736;ENSRNOG00000060518;ENSRNOG00000000552;ENSRNOG00000048268;ENSRNOG00000054945;ENSRNOG00000033575;…	Emilin2;Fxyd2;Col1a1;Slc7a7;Kcnn4;Slc8a1;Slc7a8;Col3a1;Prcp;Eln;Col16a1;AABR07015078.2;Ace2;Slc1a5;Col1a2;Col5a2;AABR07015057.1;Col13a1;AABR07015067.1;AABR07015081.2;Emid1;Col4a2;Col6a2;Col6a5;Col27a1;Mmrn2;NEWGENE_621351;Col12a1;Col4a1
ko05330	Allograft rejection	42	0.758446	2.155	0.00124844	0.00794263	1666	ENSRNOG00000030332;ENSRNOG00000000562;ENSRNOG00000049590;ENSRNOG00000048402;ENSRNOG00000047864;ENSRNOG00000051002;ENSRNOG00000033215;ENSRNOG00000032844;ENSRNOG00000038835;ENSRNOG00000000763;ENSRNOG00000032708;ENSRNOG00000026762;ENSRNOG00000045924;Rattus_norvegicus_newGene_4168;ENSRNOG00000034190;ENSRNOG00000000454;ENSRNOG00000000787;ENSRNOG00000042905;ENSRNOG00000049491;ENSRNOG00000047854;ENSRNOG…	Ighg1;Prf1;RT1-M2;Igh-6;RT1-DMa;LOC108348139;RT1-Db1;RT1-Da;Cd86;RT1-M3-1;RT1-Bb;RT1-DOa;RT1-T24-3;Rattus_norvegicus_newGene_4168;Ighm;RT1-DOb;AABR07044364.1;RT1-T24-4;RT1-DMb;LOC108348072;RT1-CE1;RT1-A2;RT1-Ba;RT1-T24-1
ko05321	Inflammatory bowel disease	41	0.748874	2.11408	0.00125313	0.00794263	1483	ENSRNOG00000014124;ENSRNOG00000002418;ENSRNOG00000009822;ENSRNOG00000047864;ENSRNOG00000004649;ENSRNOG00000010522;ENSRNOG00000051002;ENSRNOG00000033215;ENSRNOG00000009427;ENSRNOG00000032844;ENSRNOG00000020652;ENSRNOG00000032708;ENSRNOG00000026762;Rattus_norvegicus_newGene_4168;ENSRNOG00000054218;ENSRNOG00000003954;ENSRNOG00000012428;ENSRNOG00000015773;ENSRNOG00000000454;ENSRNOG00000009848;ENSRNOG…	Nod2;Tgfb2;Tlr2;RT1-DMa;Il1b;Tlr4;LOC108348139;RT1-Db1;Tbx21;RT1-Da;Tgfb1;RT1-Bb;RT1-DOa;Rattus_norvegicus_newGene_4168;Il18rap;Il2rg;Maf;Il21r;RT1-DOb;Il18;Ifngr1;RT1-DMb;LOC108348072;RT1-Ba
ko05332	Graft-versus-host disease	41	0.729108	2.05828	0.00125313	0.00794263	1666	ENSRNOG00000000562;ENSRNOG00000049590;ENSRNOG00000047864;ENSRNOG00000004649;ENSRNOG00000051002;ENSRNOG00000033215;ENSRNOG00000032844;ENSRNOG00000038835;ENSRNOG00000000763;ENSRNOG00000032708;ENSRNOG00000026762;ENSRNOG00000045924;Rattus_norvegicus_newGene_4168;ENSRNOG00000000454;ENSRNOG00000000787;ENSRNOG00000042905;ENSRNOG00000049491;ENSRNOG00000047854;ENSRNOG00000050183;ENSRNOG00000030712;ENSRNOG…	Prf1;RT1-M2;RT1-DMa;Il1b;LOC108348139;RT1-Db1;RT1-Da;Cd86;RT1-M3-1;RT1-Bb;RT1-DOa;RT1-T24-3;Rattus_norvegicus_newGene_4168;RT1-DOb;AABR07044364.1;RT1-T24-4;RT1-DMb;LOC108348072;RT1-CE1;RT1-A2;RT1-Ba;RT1-T24-1
ko04940	Type I diabetes mellitus	43	0.717468	2.03266	0.00125471	0.00794263	1666	ENSRNOG00000000562;ENSRNOG00000049590;ENSRNOG00000047864;ENSRNOG00000004649;ENSRNOG00000051002;ENSRNOG00000033215;ENSRNOG00000032844;ENSRNOG00000038835;ENSRNOG00000000763;ENSRNOG00000032708;ENSRNOG00000026762;ENSRNOG00000045924;Rattus_norvegicus_newGene_4168;ENSRNOG00000000454;ENSRNOG00000000787;ENSRNOG00000042905;ENSRNOG00000049491;ENSRNOG00000047854;ENSRNOG00000050183;ENSRNOG00000030712;ENSRNOG…	Prf1;RT1-M2;RT1-DMa;Il1b;LOC108348139;RT1-Db1;RT1-Da;Cd86;RT1-M3-1;RT1-Bb;RT1-DOa;RT1-T24-3;Rattus_norvegicus_newGene_4168;RT1-DOb;AABR07044364.1;RT1-T24-4;RT1-DMb;LOC108348072;RT1-CE1;RT1-A2;RT1-Ba;RT1-T24-1
ko05320	Autoimmune thyroid disease	43	0.75328	2.13412	0.00125471	0.00794263	1666	ENSRNOG00000030332;ENSRNOG00000000562;ENSRNOG00000049590;ENSRNOG00000048402;ENSRNOG00000047864;ENSRNOG00000051002;ENSRNOG00000033215;ENSRNOG00000032844;ENSRNOG00000038835;ENSRNOG00000000763;ENSRNOG00000032708;ENSRNOG00000026762;ENSRNOG00000045924;Rattus_norvegicus_newGene_4168;ENSRNOG00000034190;ENSRNOG00000000454;ENSRNOG00000000787;ENSRNOG00000042905;ENSRNOG00000049491;ENSRNOG00000047854;ENSRNOG…	Ighg1;Prf1;RT1-M2;Igh-6;RT1-DMa;LOC108348139;RT1-Db1;RT1-Da;Cd86;RT1-M3-1;RT1-Bb;RT1-DOa;RT1-T24-3;Rattus_norvegicus_newGene_4168;Ighm;RT1-DOb;AABR07044364.1;RT1-T24-4;RT1-DMb;LOC108348072;RT1-CE1;RT1-A2;RT1-Ba;RT1-T24-1
ko04061	Viral protein interaction with cytokine and cytokine receptor	38	0.692321	1.92052	0.00127226	0.00794263	2296	ENSRNOG00000024899;ENSRNOG00000028015;ENSRNOG00000030021;ENSRNOG00000018414;ENSRNOG00000016308;ENSRNOG00000010906;ENSRNOG00000054218;ENSRNOG00000013820;ENSRNOG00000049115;ENSRNOG00000003954;ENSRNOG00000009848;ENSRNOG00000019622;ENSRNOG00000013269;ENSRNOG00000003866;ENSRNOG00000016535;ENSRNOG00000006620;ENSRNOG00000034290;ENSRNOG00000048636;ENSRNOG00000017602;ENSRNOG00000031162;ENSRNOG00000011984;…	Cxcl13;Pf4;Ccl6;Csf1r;Il10ra;Ccl5;Il18rap;Tnfrsf14;Ccr5;Il2rg;Il18;Ackr3;Tnfsf10;Cxcr4;Ccl22;Xcr1;Ccl21;Il2rb;Il34;Ccl24;Cxcl14;Ackr4;Cx3cl1
ko05144	Malaria	38	0.73941	2.05115	0.00127226	0.00794263	1198	ENSRNOG00000058105;ENSRNOG00000047098;ENSRNOG00000029886;ENSRNOG00000047321;ENSRNOG00000061299;ENSRNOG00000002418;ENSRNOG00000009822;ENSRNOG00000045989;ENSRNOG00000001224;ENSRNOG00000043176;ENSRNOG00000004649;ENSRNOG00000007310;ENSRNOG00000010522;ENSRNOG00000017980;ENSRNOG00000020652;Rattus_norvegicus_newGene_11699;ENSRNOG00000009848;ENSRNOG00000045829;ENSRNOG00000061739	Hbb;LOC103694855;Hba-a1;Hba-a2;LOC103694857;Tgfb2;Tlr2;Hba-a3;Itgb2;AABR07059308.1;Il1b;Klrb1a;Tlr4;Itgal;Tgfb1;Rattus_norvegicus_newGene_11699;Il18;Thbs1;Klrk1
ko04672	Intestinal immune network for IgA production	30	0.813323	2.15361	0.00131062	0.00794263	1524	ENSRNOG00000030332;ENSRNOG00000014464;ENSRNOG00000048402;ENSRNOG00000047864;ENSRNOG00000051002;ENSRNOG00000033215;ENSRNOG00000032844;ENSRNOG00000038835;ENSRNOG00000020652;ENSRNOG00000032708;ENSRNOG00000026762;Rattus_norvegicus_newGene_4168;ENSRNOG00000034190;ENSRNOG00000004861;ENSRNOG00000000454;ENSRNOG00000003439;ENSRNOG00000014171;ENSRNOG00000049491;ENSRNOG00000003866;ENSRNOG00000047854;ENSRNOG…	Ighg1;Tnfsf13b;Igh-6;RT1-DMa;LOC108348139;RT1-Db1;RT1-Da;Cd86;Tgfb1;RT1-Bb;RT1-DOa;Rattus_norvegicus_newGene_4168;Ighm;Itga4;RT1-DOb;Il15;Tnfsf13;RT1-DMb;Cxcr4;LOC108348072;RT1-Ba;Itgb7
ko05143	African trypanosomiasis	30	0.785581	2.08015	0.00131062	0.00794263	1102	ENSRNOG00000030332;ENSRNOG00000058105;ENSRNOG00000047098;ENSRNOG00000029886;ENSRNOG00000047321;ENSRNOG00000061299;ENSRNOG00000045989;ENSRNOG00000048402;ENSRNOG00000012061;ENSRNOG00000004649;ENSRNOG00000058337;ENSRNOG00000034190;ENSRNOG00000009848;ENSRNOG00000000599;ENSRNOG00000033119	Ighg1;Hbb;LOC103694855;Hba-a1;Hba-a2;LOC103694857;Hba-a3;Igh-6;Prkcb;Il1b;Plcb2;Ighm;Il18;Lama4;Plcb4
ko05340	Primary immunodeficiency	27	0.765167	1.97929	0.00133156	0.00794263	1346	ENSRNOG00000030332;ENSRNOG00000052407;ENSRNOG00000013967;ENSRNOG00000048402;ENSRNOG00000049829;ENSRNOG00000000655;ENSRNOG00000016294;ENSRNOG00000034190;ENSRNOG00000003954;ENSRNOG00000016995;ENSRNOG00000016069;ENSRNOG00000002659;ENSRNOG00000010265;ENSRNOG00000009705	Ighg1;Btk;Blnk;Igh-6;AABR07060872.1;Ptprc;Cd4;Ighm;Il2rg;Zap70;Cd3e;Ciita;Ada;Lck
ko05310	Asthma	17	0.855261	2.0246	0.00139665	0.00812261	1483	ENSRNOG00000030332;ENSRNOG00000024159;ENSRNOG00000048402;ENSRNOG00000047864;ENSRNOG00000051002;ENSRNOG00000033215;ENSRNOG00000032844;ENSRNOG00000032708;ENSRNOG00000026762;Rattus_norvegicus_newGene_4168;ENSRNOG00000034190;ENSRNOG00000000454;ENSRNOG00000049491;ENSRNOG00000047854;ENSRNOG00000000451	Ighg1;Fcer1g;Igh-6;RT1-DMa;LOC108348139;RT1-Db1;RT1-Da;RT1-Bb;RT1-DOa;Rattus_norvegicus_newGene_4168;Ighm;RT1-DOb;RT1-DMb;LOC108348072;RT1-Ba
ko05205	Proteoglycans in cancer	161	0.470386	1.55171	0.00214362	0.0119482	1898	ENSRNOG00000002418;ENSRNOG00000009822;ENSRNOG00000039971;ENSRNOG00000016846;ENSRNOG00000003897;ENSRNOG00000038881;ENSRNOG00000012061;ENSRNOG00000010516;ENSRNOG00000030118;ENSRNOG00000010522;ENSRNOG00000008332;ENSRNOG00000050430;ENSRNOG00000020485;ENSRNOG00000020918;ENSRNOG00000020652;ENSRNOG00000007650;ENSRNOG00000011589;ENSRNOG00000006094;ENSRNOG00000018524;ENSRNOG00000009495;ENSRNOG00000051986;…	Tgfb2;Tlr2;Ctla2a;Pik3cd;Col1a1;Hcls1;Prkcb;Plau;Msn;Tlr4;Smo;Vav1;Vav3;Ccnd1;Tgfb1;Cd63;Camk2d;Cd44;Ezr;Src;Plcg2;Itpr3;AABR07015078.2;Mmp2;Col1a2;Iqgap1;Thbs1;Igf2;Mapk12;AABR07015057.1;Fgfr1;Flna;AABR07015067.1;Fzd6;AABR07015081.2;Rattus_norvegicus_newGene_7018;Rps6;Kdr;Hpse;Wnt4;Camk2g;NEWGENE_621351;Cav1;Tfap4;Pak1;Mapk11
ko04072	Phospholipase D signaling pathway	113	0.547421	1.75778	0.0021978	0.0119482	1213	ENSRNOG00000030332;ENSRNOG00000002657;ENSRNOG00000024159;ENSRNOG00000016846;ENSRNOG00000048402;ENSRNOG00000020401;ENSRNOG00000027839;ENSRNOG00000011882;ENSRNOG00000007679;ENSRNOG00000000596;ENSRNOG00000058337;ENSRNOG00000012160;ENSRNOG00000029148;ENSRNOG00000023428;ENSRNOG00000019604;ENSRNOG00000034190;ENSRNOG00000009385;ENSRNOG00000014776;ENSRNOG00000051986;ENSRNOG00000059961;ENSRNOG00000002227;…	Ighg1;Pla2g4a;Fcer1g;Pik3cd;Igh-6;Adcy4;Ptk2b;Gab2;Cyth4;Fyn;Plcb2;Syk;Pdgfd;Pik3r5;Pld2;Ighm;Pik3cg;Adcy7;Plcg2;Rapgef3;Kit;Ralb;Agpat4;Plcb4;Ralgds;Pik3r6;Agpat1
ko04926	Relaxin signaling pathway	104	0.518341	1.65082	0.00223964	0.0119482	1947	ENSRNOG00000016846;ENSRNOG00000003897;ENSRNOG00000006108;ENSRNOG00000047914;ENSRNOG00000020401;ENSRNOG00000009348;ENSRNOG00000005378;ENSRNOG00000058337;ENSRNOG00000020652;ENSRNOG00000003357;ENSRNOG00000019308;ENSRNOG00000014776;ENSRNOG00000009495;ENSRNOG00000059504;ENSRNOG00000016695;ENSRNOG00000011292;ENSRNOG00000030404;ENSRNOG00000031233;ENSRNOG00000033119;ENSRNOG00000011070;ENSRNOG00000060518;…	Pik3cd;Col1a1;Gngt2;Gng11;Adcy4;Nos3;Gna15;Plcb2;Tgfb1;Col3a1;Arrb2;Adcy7;Src;AABR07015078.2;Mmp2;Col1a2;Arrb1;Mapk12;Plcb4;Gnb4;AABR07015057.1;AABR07015067.1;Gnai2;AABR07015081.2;Col4a2;Shc2;LOC100912034;Jun;NEWGENE_621351;Mapk11;Ednrb;Col4a1
ko05145	Toxoplasmosis	98	0.549232	1.73651	0.00225989	0.0119482	1485	ENSRNOG00000002418;ENSRNOG00000009822;ENSRNOG00000047864;ENSRNOG00000010522;ENSRNOG00000051002;ENSRNOG00000033215;ENSRNOG00000032844;ENSRNOG00000016308;ENSRNOG00000020652;ENSRNOG00000045654;ENSRNOG00000050647;ENSRNOG00000032368;ENSRNOG00000032708;ENSRNOG00000026762;Rattus_norvegicus_newGene_4168;ENSRNOG00000023428;ENSRNOG00000005731;ENSRNOG00000049115;ENSRNOG00000009385;ENSRNOG00000000454;ENSRNOG…	Tgfb2;Tlr2;RT1-DMa;Tlr4;LOC108348139;RT1-Db1;RT1-Da;Il10ra;Tgfb1;Hspa1a;LOC108348108;Tlr11;RT1-Bb;RT1-DOa;Rattus_norvegicus_newGene_4168;Pik3r5;Birc3;Ccr5;Pik3cg;RT1-DOb;AABR07048992.1;Lama4;Ifngr1;Mapk12;Pik3r6;Ciita;RT1-DMb;LOC108348072;Gnai2;RT1-Ba;Trafd1
ko05166	Human T-cell leukemia virus 1 infection	203	0.43861	1.47458	0.0031348	0.0162056	1666	ENSRNOG00000002418;ENSRNOG00000049590;ENSRNOG00000001224;ENSRNOG00000016846;ENSRNOG00000047864;ENSRNOG00000020401;ENSRNOG00000016294;ENSRNOG00000016708;ENSRNOG00000051002;ENSRNOG00000012172;ENSRNOG00000017980;ENSRNOG00000033215;ENSRNOG00000032844;ENSRNOG00000020918;ENSRNOG00000020652;ENSRNOG00000000763;ENSRNOG00000032708;ENSRNOG00000026762;ENSRNOG00000045924;Rattus_norvegicus_newGene_4168;ENSRNOG…	Tgfb2;RT1-M2;Itgb2;Pik3cd;RT1-DMa;Adcy4;Cd4;Necab3;LOC108348139;Spi1;Itgal;RT1-Db1;RT1-Da;Ccnd1;Tgfb1;RT1-M3-1;RT1-Bb;RT1-DOa;RT1-T24-3;Rattus_norvegicus_newGene_4168;Cdc20;Il2rg;Adcy7;RT1-DOb;Slc25a4;Il15;AABR07044364.1;Cd3e;RT1-T24-4;RT1-DMb;Lck;Chek2;LOC108348072;RT1-CE1;RT1-A2;RT1-Ba;Il2rb;Tcf3;Tspo;Ets1;Nrp1;Ccnd2;RT1-T24-1
ko04015	Rap1 signaling pathway	159	0.468174	1.54615	0.00320513	0.016209	1628	ENSRNOG00000005620;ENSRNOG00000014476;ENSRNOG00000001224;ENSRNOG00000016846;ENSRNOG00000012061;ENSRNOG00000018414;ENSRNOG00000007350;ENSRNOG00000019728;ENSRNOG00000020401;ENSRNOG00000032703;ENSRNOG00000013886;ENSRNOG00000017803;ENSRNOG00000017980;ENSRNOG00000050430;ENSRNOG00000020485;ENSRNOG00000058337;ENSRNOG00000029148;ENSRNOG00000014776;ENSRNOG00000009495;ENSRNOG00000059961;ENSRNOG00000002227;…	Lcp2;Evl;Itgb2;Pik3cd;Prkcb;Csf1r;Rac2;Itgam;Adcy4;Rasgrp3;Fyb1;Apbb1ip;Itgal;Vav1;Vav3;Plcb2;Pdgfd;Adcy7;Src;Rapgef3;Kit;Arap3;Tek;Id1;Ralb;Thbs1;Sipa1;Vasp;Rap1gap;Mapk12;Rasgrp2;Plcb4;Rgs14;Ralgds;Flt1;Fgfr1;Adora2a;Gnai2;Kdr;Itga2b
ko04020	Calcium signaling pathway	119	0.476848	1.5362	0.00329308	0.0162995	2032	ENSRNOG00000030332;ENSRNOG00000012721;ENSRNOG00000048402;ENSRNOG00000013231;ENSRNOG00000019217;ENSRNOG00000012061;ENSRNOG00000020401;ENSRNOG00000027839;ENSRNOG00000008479;ENSRNOG00000009348;ENSRNOG00000005378;ENSRNOG00000058337;ENSRNOG00000029148;ENSRNOG00000011589;ENSRNOG00000017912;ENSRNOG00000034190;ENSRNOG00000001427;ENSRNOG00000014776;ENSRNOG00000003069;ENSRNOG00000010830;ENSRNOG00000051986;…	Ighg1;Ednra;Igh-6;Ptafr;Adrb2;Prkcb;Adcy4;Ptk2b;Slc8a1;Nos3;Gna15;Plcb2;Pdgfd;Camk2d;Atp2a3;Ighm;Orai2;Adcy7;Cd38;Slc25a4;Plcg2;Itpr3;Atp2b2;Ptger1;Plcb4;Cxcr4;Itpkb;Adora2a;Plcd1;Camk2g;P2rx4;Ccdc28b;Ednrb;F2r;Ntsr1;Ppp3cc
ko04370	VEGF signaling pathway	53	0.570426	1.6789	0.00361882	0.0175386	2032	ENSRNOG00000002657;ENSRNOG00000016846;ENSRNOG00000012061;ENSRNOG00000007350;ENSRNOG00000009348;ENSRNOG00000014832;ENSRNOG00000009495;ENSRNOG00000051986;ENSRNOG00000023546;ENSRNOG00000012611;ENSRNOG00000031233;ENSRNOG00000019965;ENSRNOG00000046829;ENSRNOG00000008030;ENSRNOG00000006984;ENSRNOG00000009745	Pla2g4a;Pik3cd;Prkcb;Rac2;Nos3;Mapkapk3;Src;Plcg2;Hspb1;Lpxn;Mapk12;Tgfb1i1;Kdr;Shc2;Mapk11;Ppp3cc
ko00020	Citrate cycle (TCA cycle)	30	-0.645059	-2.10442	0.0041841	0.0189039	2388	ENSRNOG00000008103;ENSRNOG00000024128;ENSRNOG00000007895;ENSRNOG00000009994;ENSRNOG00000017481;ENSRNOG00000010277;ENSRNOG00000025383;ENSRNOG00000005061;ENSRNOG00000005686;ENSRNOG00000005849;ENSRNOG00000015020;ENSRNOG00000028616;ENSRNOG00000013331;ENSRNOG00000019372;ENSRNOG00000005130;ENSRNOG00000016924;ENSRNOG00000014745;Rattus_norvegicus_newGene_9707	Mdh1;Aco2;Pdhb;Dlat;Sucla2;Idh3a;Pdha1;Dlst;Suclg2;Aco1;Idh1;Pck1;Sdha;Pc;LOC103693780;Acly;AABR07026654.1;Rattus_norvegicus_newGene_9707
ko04014	Ras signaling pathway	164	0.444205	1.46928	0.00426439	0.0189039	1900	ENSRNOG00000016826;ENSRNOG00000002657;ENSRNOG00000016846;ENSRNOG00000006108;ENSRNOG00000047914;ENSRNOG00000012061;ENSRNOG00000018414;ENSRNOG00000007350;ENSRNOG00000057153;ENSRNOG00000032703;ENSRNOG00000011882;ENSRNOG00000001431;ENSRNOG00000033744;ENSRNOG00000029148;ENSRNOG00000019604;ENSRNOG00000002347;ENSRNOG00000051986;ENSRNOG00000002227;ENSRNOG00000008587;ENSRNOG00000002440;ENSRNOG00000005404;…	Pla2g2d;Pla2g4a;Pik3cd;Gngt2;Gng11;Prkcb;Csf1r;Rac2;Pla1a;Rasgrp3;Gab2;Rasa4;Rasgrp4;Pdgfd;Pld2;Rgl1;Plcg2;Kit;Tek;Ralb;Rasgrp1;Igf2;Zap70;Rasa3;Rasgrp2;Ralgds;Flt1;Gnb4;Fgfr1;Ksr1;Ets1;Kdr;Rgl2;Shc2;LOC100912034;Rassf5;Pak1;Kitlg
ko00640	Propanoate metabolism	36	-0.49178	-1.66195	0.00442478	0.0189039	2409	ENSRNOG00000006364;ENSRNOG00000011419;ENSRNOG00000018522;ENSRNOG00000047565;ENSRNOG00000050843;ENSRNOG00000017481;ENSRNOG00000008474;ENSRNOG00000005686;ENSRNOG00000002636;ENSRNOG00000011622;ENSRNOG00000013975;ENSRNOG00000018755;ENSRNOG00000019189;ENSRNOG00000000658;ENSRNOG00000034013	Dld;Aldh6a1;LOC100911186;Echs1;Mut;Sucla2;Acox3;Suclg2;Abat;Echdc1;Acat2l1;Acss2;Acat2;Acacb;Acaca
ko04270	Vascular smooth muscle contraction	94	0.505773	1.59663	0.00450958	0.0189039	1655	ENSRNOG00000016826;ENSRNOG00000012721;ENSRNOG00000002657;ENSRNOG00000012061;ENSRNOG00000020401;ENSRNOG00000029308;ENSRNOG00000058337;ENSRNOG00000016756;ENSRNOG00000020415;ENSRNOG00000014776;ENSRNOG00000030154;ENSRNOG00000004873;ENSRNOG00000052795;ENSRNOG00000014684;ENSRNOG00000033119;ENSRNOG00000001302;ENSRNOG00000020246;ENSRNOG00000054695;ENSRNOG00000002886;ENSRNOG00000020014	Pla2g2d;Ednra;Pla2g4a;Prkcb;Adcy4;Lrmp;Plcb2;Ptgir;Ramp2;Adcy7;Cyp4a2;Prkch;Itpr3;Npr1;Plcb4;Adora2a;Myl9;Calcrl;Myh10;Myh14
ko04080	Neuroactive ligand-receptor interaction	86	0.516562	1.6168	0.00453001	0.0189039	1996	ENSRNOG00000012721;ENSRNOG00000037839;ENSRNOG00000009211;ENSRNOG00000010603;ENSRNOG00000047800;ENSRNOG00000029756;ENSRNOG00000007490;ENSRNOG00000013231;ENSRNOG00000019217;ENSRNOG00000020653;ENSRNOG00000015788;ENSRNOG00000050743;ENSRNOG00000019270;ENSRNOG00000016756;ENSRNOG00000023664;ENSRNOG00000009260;ENSRNOG00000004094;ENSRNOG00000013887;ENSRNOG00000020310;ENSRNOG00000019486;ENSRNOG00000001302;…	Ednra;P2ry10;C3ar1;Gzma;C5ar1;P2ry13;Gabrr2;Ptafr;Adrb2;S1pr2;LOC100911796;Adora3;P2ry6;Ptgir;Lepr;Cnr2;Ptger1;Adra2b;Grik5;Trpv1;Adora2a;Calcrl;Tspo;Chrnb1;Lpar6;P2rx4;Adm;Ccdc28b;Ednrb;F2r;Ntsr1
ko04933	AGE-RAGE signaling pathway in diabetic complications	91	0.518928	1.63416	0.0045403	0.0189039	1947	ENSRNOG00000002418;ENSRNOG00000016846;ENSRNOG00000003897;ENSRNOG00000003622;ENSRNOG00000012061;ENSRNOG00000004649;ENSRNOG00000009348;ENSRNOG00000058337;ENSRNOG00000020918;ENSRNOG00000020652;ENSRNOG00000004687;ENSRNOG00000003357;ENSRNOG00000051986;ENSRNOG00000059504;ENSRNOG00000016695;ENSRNOG00000011292;ENSRNOG00000031233;ENSRNOG00000033119;ENSRNOG00000060518;ENSRNOG00000048268;ENSRNOG00000032238;…	Tgfb2;Pik3cd;Col1a1;Cybb;Prkcb;Il1b;Nos3;Plcb2;Ccnd1;Tgfb1;Thbd;Col3a1;Plcg2;AABR07015078.2;Mmp2;Col1a2;Mapk12;Plcb4;AABR07015057.1;AABR07015067.1;Plcd1;AABR07015081.2;Col4a2;Jak2;Jun;NEWGENE_621351;Mapk11;Col4a1
ko04620	Toll-like receptor signaling pathway	84	0.520004	1.62464	0.00455063	0.0189039	2160	ENSRNOG00000038722;ENSRNOG00000045992;ENSRNOG00000009822;ENSRNOG00000016846;ENSRNOG00000004649;ENSRNOG00000010522;ENSRNOG00000004249;ENSRNOG00000038835;ENSRNOG00000007437;ENSRNOG00000010906;ENSRNOG00000002161;ENSRNOG00000021155;ENSRNOG00000017414;ENSRNOG00000043451;ENSRNOG00000042070;ENSRNOG00000031233;ENSRNOG00000016378;ENSRNOG00000001351;ENSRNOG00000004137;ENSRNOG00000026293;ENSRNOG00000006984;…	Tlr1;Tlr8;Tlr2;Pik3cd;Il1b;Tlr4;Tlr7;Cd86;Irf5;Ccl5;Tlr6;Ctsk;Irf7;Spp1;Ticam2;Mapk12;Map3k8;Trafd1;Ubtd2;Jun;Mapk11;Lbp;Ikbke;Samd1;Fos
ko04625	C-type lectin receptor signaling pathway	88	0.521812	1.63434	0.00455063	0.0189039	2233	ENSRNOG00000010181;ENSRNOG00000054251;ENSRNOG00000024159;ENSRNOG00000016846;ENSRNOG00000007372;ENSRNOG00000004649;ENSRNOG00000019675;ENSRNOG00000012160;ENSRNOG00000020300;ENSRNOG00000003170;ENSRNOG00000009495;ENSRNOG00000051986;ENSRNOG00000052795;ENSRNOG00000051470;ENSRNOG00000057335;ENSRNOG00000031233;ENSRNOG00000016535;ENSRNOG00000012818;ENSRNOG00000004137;ENSRNOG00000003278;ENSRNOG00000026293;…	Clec4d;Clec7a;Fcer1g;Pik3cd;Casp1;Il1b;Pycard;Syk;Lsp1;Nlrp3;Src;Plcg2;Itpr3;Card9;Clec1b;Mapk12;Ccl22;Ksr1;Ubtd2;Map3k14;Jun;Pak1;Mapk11;Ikbke;Ppp3cc;Rattus_norvegicus_newGene_11487;Rras
ko00565	Ether lipid metabolism	35	0.608478	1.66298	0.00519481	0.0212013	1160	ENSRNOG00000016826;ENSRNOG00000025691;ENSRNOG00000002657;ENSRNOG00000028566;ENSRNOG00000016643;ENSRNOG00000013663;ENSRNOG00000019604;ENSRNOG00000005058;ENSRNOG00000018390	Pla2g2d;Pla2g7;Pla2g4a;Pld4;Lpcat2;Tmem86a;Pld2;Lpcat4;Pld3
ko05202	Transcriptional misregulation in cancer	137	0.450908	1.47039	0.00545256	0.0216405	1651	ENSRNOG00000030332;ENSRNOG00000047606;ENSRNOG00000048402;ENSRNOG00000018414;ENSRNOG00000019728;ENSRNOG00000010516;ENSRNOG00000021199;ENSRNOG00000012172;ENSRNOG00000002950;ENSRNOG00000009401;ENSRNOG00000038835;ENSRNOG00000008904;ENSRNOG00000033134;ENSRNOG00000000485;ENSRNOG00000005731;ENSRNOG00000012811;ENSRNOG00000034190;ENSRNOG00000012428;ENSRNOG00000003205;ENSRNOG00000008839;ENSRNOG00000048914;…	Ighg1;Bcl2a1;Igh-6;Csf1r;Itgam;Plau;Fcgr1a;Spi1;Lyl1;Lmo2;Cd86;Fli1;Mef2c;Bak1;Birc3;Spint1;Ighm;Maf;Ldb2;Pparg;Traf1;Gadd45g;Runx1;Erg;Pea15;Flt1;H3f3c;Etv5;Il2rb;Itgb7;Tcf3;Pbx3;Baiap3;Ccnd2
ko04022	cGMP-PKG signaling pathway	116	0.464146	1.4941	0.00548847	0.0216405	1440	ENSRNOG00000012721;ENSRNOG00000016469;ENSRNOG00000019217;ENSRNOG00000020401;ENSRNOG00000015788;ENSRNOG00000050743;ENSRNOG00000008479;ENSRNOG00000009348;ENSRNOG00000058337;ENSRNOG00000033134;ENSRNOG00000023428;ENSRNOG00000003687;ENSRNOG00000017912;ENSRNOG00000009385;ENSRNOG00000014776;ENSRNOG00000010830;ENSRNOG00000052795;ENSRNOG00000014684;ENSRNOG00000030269;ENSRNOG00000016367;ENSRNOG00000033119;…	Ednra;Fxyd2;Adrb2;Adcy4;LOC100911796;Adora3;Slc8a1;Nos3;Plcb2;Mef2c;Pik3r5;Rgs2;Atp2a3;Pik3cg;Adcy7;Slc25a4;Itpr3;Npr1;Atp2b2;Vasp;Plcb4;Adra2b;Pde2a;Pik3r6;Myl9;Gnai2
ko00970	Aminoacyl-tRNA biosynthesis	53	-0.467014	-1.67829	0.00578035	0.0224115	4446	ENSRNOG00000014119;ENSRNOG00000008643;ENSRNOG00000016135;ENSRNOG00000018404;ENSRNOG00000011052;ENSRNOG00000018304;Rattus_norvegicus_newGene_10904;ENSRNOG00000049244;ENSRNOG00000019508;ENSRNOG00000019023;ENSRNOG00000007327;ENSRNOG00000003743;ENSRNOG00000025353;ENSRNOG00000057194;ENSRNOG00000025252;ENSRNOG00000025459;ENSRNOG00000004777;ENSRNOG00000002813;ENSRNOG00000011476;ENSRNOG00000002368;ENSRNO…	Farsb;Rars2;Fars2;Aars;Gars;Lars;Rattus_norvegicus_newGene_10904;Sepsecs;Wars2;Tars;Pars2;Dars;Ears2;Tars2;Yars2;Mars;Esf1;Dars2;Nars2;Iars2;Vars2;Tarsl2;Lars2;Gatb;Aars2;Tm2d3;Eprs;Gatc;5330417C22Rik;LOC103690033
ko04970	Salivary secretion	49	0.567448	1.64778	0.00614251	0.0234253	1391	ENSRNOG00000016469;ENSRNOG00000019217;ENSRNOG00000012061;ENSRNOG00000020401;ENSRNOG00000019440;ENSRNOG00000058337;ENSRNOG00000005825;ENSRNOG00000014776;ENSRNOG00000003069;ENSRNOG00000052795;ENSRNOG00000030269;ENSRNOG00000020560;ENSRNOG00000033119;ENSRNOG00000034038	Fxyd2;Adrb2;Prkcb;Adcy4;Kcnn4;Plcb2;Lyz2;Adcy7;Cd38;Itpr3;Atp2b2;AABR07005821.1;Plcb4;AABR07005844.1
ko04217	Necroptosis	125	0.448862	1.44895	0.00658617	0.0247121	3327	ENSRNOG00000002657;ENSRNOG00000003622;ENSRNOG00000006314;ENSRNOG00000007372;ENSRNOG00000020465;ENSRNOG00000004649;ENSRNOG00000010522;ENSRNOG00000019675;ENSRNOG00000018804;ENSRNOG00000049560;ENSRNOG00000011589;ENSRNOG00000005731;ENSRNOG00000003170;ENSRNOG00000010830;ENSRNOG00000004821;ENSRNOG00000042070;ENSRNOG00000012074;ENSRNOG00000013269;ENSRNOG00000055068;ENSRNOG00000007583;ENSRNOG00000059968;…	Pla2g4a;Cybb;Zbp1;Casp1;Ripk3;Il1b;Tlr4;Pycard;Ripor2;Glul;Camk2d;Birc3;Nlrp3;Slc25a4;Sntb1;Ticam2;Ifngr1;Tnfsf10;Ppia;Pygb;Jak2;Camk2g;H2afy2;Birc2;Capn1;LOC100360087;Stat6;H2afx;Capn2;Chmp2b;Ftl1;H2afv;LOC100359668;Hmgb1;Hist2h2aa2;H2afj;Zfp771;Hist2h2aa3;Spata2L;Rattus_norvegicus_newGene_1408;Fadd;Rattus_norvegicus_newGene_497;Ifngr2;LOC100362384;LOC103690002
ko04659	Th17 cell differentiation	85	0.501972	1.57253	0.00677201	0.0250061	2209	ENSRNOG00000047864;ENSRNOG00000004649;ENSRNOG00000016294;ENSRNOG00000051002;ENSRNOG00000033215;ENSRNOG00000009427;ENSRNOG00000032844;ENSRNOG00000020652;ENSRNOG00000032708;ENSRNOG00000026762;Rattus_norvegicus_newGene_4168;ENSRNOG00000003954;ENSRNOG00000015773;ENSRNOG00000000454;ENSRNOG00000016995;ENSRNOG00000016069;ENSRNOG00000012074;ENSRNOG00000031233;ENSRNOG00000001704;ENSRNOG00000049491;ENSRNOG…	RT1-DMa;Il1b;Cd4;LOC108348139;RT1-Db1;Tbx21;RT1-Da;Tgfb1;RT1-Bb;RT1-DOa;Rattus_norvegicus_newGene_4168;Il2rg;Il21r;RT1-DOb;Zap70;Cd3e;Ifngr1;Mapk12;Runx1;RT1-DMb;Lck;LOC108348072;RT1-Ba;Il2rb;Jak2;Jun;Mapk11;Ppp3cc;Fos;Stat6;Nfkbie
ko04724	Glutamatergic synapse	64	0.516239	1.56546	0.00717703	0.0260876	1826	ENSRNOG00000002657;ENSRNOG00000006108;ENSRNOG00000005479;ENSRNOG00000047914;ENSRNOG00000012061;ENSRNOG00000020401;ENSRNOG00000049560;ENSRNOG00000058337;ENSRNOG00000019604;ENSRNOG00000014776;ENSRNOG00000052795;ENSRNOG00000056246;ENSRNOG00000033119;ENSRNOG00000020310;ENSRNOG00000011070;ENSRNOG00000020229;ENSRNOG00000016592;ENSRNOG00000018526;ENSRNOG00000050469	Pla2g4a;Gngt2;Slc1a2;Gng11;Prkcb;Adcy4;Glul;Plcb2;Pld2;Adcy7;Itpr3;Gls;Plcb4;Grik5;Gnb4;Homer3;Gnai2;Dlg4;LOC100912034
ko00534	Glycosaminoglycan biosynthesis - heparan sulfate / heparin	22	-0.546782	-1.6661	0.0109489	0.0391856	2390	ENSRNOG00000012549;ENSRNOG00000025372;ENSRNOG00000016776;ENSRNOG00000013581;ENSRNOG00000001030;ENSRNOG00000014323;ENSRNOG00000038044;ENSRNOG00000056135;ENSRNOG00000019014;ENSRNOG00000024591	Hs2st1;Glce;Extl1;Extl3;Tsc22d1;Extl2;Tsc22d2;Tsc22d3;Ndst1;Hs3st3a1
ko05142	Chagas disease	84	0.485789	1.51775	0.0113766	0.0396813	1898	ENSRNOG00000002418;ENSRNOG00000009822;ENSRNOG00000016846;ENSRNOG00000004649;ENSRNOG00000012749;ENSRNOG00000010522;ENSRNOG00000012807;ENSRNOG00000005378;ENSRNOG00000058337;ENSRNOG00000012804;ENSRNOG00000020652;ENSRNOG00000010906;ENSRNOG00000002161;ENSRNOG00000016069;ENSRNOG00000012074;ENSRNOG00000031233;ENSRNOG00000033119;ENSRNOG00000016592;ENSRNOG00000001351;ENSRNOG00000016940;ENSRNOG00000026293;…	Tgfb2;Tlr2;Pik3cd;Il1b;C1qb;Tlr4;C1qa;Gna15;Plcb2;C1qc;Tgfb1;Ccl5;Tlr6;Cd3e;Ifngr1;Mapk12;Plcb4;Gnai2;Trafd1;Ppp2r2d;Jun;Mapk11
ko01212	Fatty acid metabolism	56	-0.423625	-1.55253	0.0114286	0.0396813	2619	ENSRNOG00000005993;ENSRNOG00000001770;ENSRNOG00000015840;ENSRNOG00000010697;ENSRNOG00000024629;ENSRNOG00000019180;ENSRNOG00000013766;ENSRNOG00000016265;ENSRNOG00000011413;ENSRNOG00000030232;ENSRNOG00000024411;ENSRNOG00000021808;ENSRNOG00000010633;ENSRNOG00000015576;ENSRNOG00000015077;ENSRNOG00000014702;ENSRNOG00000011307;ENSRNOG00000018522;ENSRNOG00000047565;ENSRNOG00000008474;ENSRNOG00000038761;…	Oxsm;Ehhadh;Hsd17b4;Hadh;Hadha;Acsl4;Acaa2;Acsl5;Scp2;Hacd3;Cbr4;Tecr;Acsl1;Hsdl1;Acsf3;Elovl2;Slmap;LOC100911186;Echs1;Acox3;Hacd2;Acadl;Acadsb;Spata9;Elovl5;Acat2l1;Acsl3;Acat2;Acaca;Fasn;Fads1;Fads2;Scd
ko00900	Terpenoid backbone biosynthesis	27	-0.501799	-1.61258	0.0119522	0.0408891	3293	ENSRNOG00000049604;ENSRNOG00000000411;ENSRNOG00000020696;ENSRNOG00000008980;ENSRNOG00000019120;ENSRNOG00000016690;ENSRNOG00000013376;ENSRNOG00000013975;ENSRNOG00000016704;ENSRNOG00000007660;ENSRNOG00000012054;ENSRNOG00000016122;ENSRNOG00000019189	Mvk;Nus1;Pmvk;Rbm48;Hmgcs2;Idi1;Mvd;Acat2l1;Pcyox1;Fntb;Zmpste24;Hmgcr;Acat2
ko00140	Steroid hormone biosynthesis	60	-0.426316	-1.57574	0.0122699	0.0413678	2545	ENSRNOG00000001889;ENSRNOG00000001980;ENSRNOG00000024016;ENSRNOG00000009488;ENSRNOG00000011307;ENSRNOG00000017672;ENSRNOG00000049464;Rattus_norvegicus_newGene_12409;ENSRNOG00000033164;ENSRNOG00000038361;ENSRNOG00000052810;ENSRNOG00000021924;ENSRNOG00000017531;Rattus_norvegicus_newGene_5003;ENSRNOG00000042884;ENSRNOG00000042714;Rattus_norvegicus_newGene_10950;ENSRNOG00000054181;ENSRNOG00000017084;…	Comt;Ugt2b35;Cyp2c6v1;Cyp7a1;Slmap;Akr1c14;Cyp2c13;Rattus_norvegicus_newGene_12409;Cyp2b3;RGD1564865;Cyp2c11;Cyp2c22;Akr1c3;Rattus_norvegicus_newGene_5003;Hsd3b3;RGD1559459;Rattus_norvegicus_newGene_10950;LOC100361547;Hsd11b2;Srd5a1;Cyp2c7;Cyp7b1;Cyp2c12;Ugt2b17;Rattus_norvegicus_newGene_5031
ko04660	T cell receptor signaling pathway	81	0.479571	1.49337	0.0125571	0.041731	2584	ENSRNOG00000005620;ENSRNOG00000016846;ENSRNOG00000000655;ENSRNOG00000016294;ENSRNOG00000000596;ENSRNOG00000050430;ENSRNOG00000020485;Rattus_norvegicus_newGene_12439;ENSRNOG00000005404;ENSRNOG00000016995;ENSRNOG00000016069;ENSRNOG00000031233;ENSRNOG00000016378;ENSRNOG00000009705;ENSRNOG00000003278;ENSRNOG00000026293;ENSRNOG00000029784;ENSRNOG00000007178;ENSRNOG00000006984;ENSRNOG00000009745;ENSRNO…	Lcp2;Pik3cd;Ptprc;Cd4;Fyn;Vav1;Vav3;Rattus_norvegicus_newGene_12439;Rasgrp1;Zap70;Cd3e;Mapk12;Map3k8;Lck;Map3k14;Jun;Pak1;Cd8a;Mapk11;Ppp3cc;Ptpn6;Fos;Nfkbie;AABR07017902.1;Nck2;AC109737.1
ko04725	Cholinergic synapse	72	0.488702	1.50841	0.0127907	0.0419087	1889	ENSRNOG00000016846;ENSRNOG00000006108;ENSRNOG00000047914;ENSRNOG00000012061;ENSRNOG00000020401;ENSRNOG00000000596;ENSRNOG00000058337;ENSRNOG00000011589;ENSRNOG00000023428;ENSRNOG00000009385;ENSRNOG00000014776;ENSRNOG00000052795;ENSRNOG00000033119;ENSRNOG00000011070;ENSRNOG00000003992;ENSRNOG00000016592;ENSRNOG00000059968;ENSRNOG00000050469;ENSRNOG00000009783;ENSRNOG00000047578	Pik3cd;Gngt2;Gng11;Prkcb;Adcy4;Fyn;Plcb2;Camk2d;Pik3r5;Pik3cg;Adcy7;Itpr3;Plcb4;Gnb4;Pik3r6;Gnai2;Jak2;LOC100912034;Camk2g;Ccdc28b
ko04510	Focal adhesion	180	0.421271	1.40254	0.0137712	0.0439783	2338	ENSRNOG00000021041;ENSRNOG00000016846;ENSRNOG00000003897;ENSRNOG00000012061;ENSRNOG00000007350;ENSRNOG00000000596;ENSRNOG00000052064;ENSRNOG00000050430;ENSRNOG00000020485;ENSRNOG00000020918;ENSRNOG00000029148;ENSRNOG00000005731;ENSRNOG00000043451;ENSRNOG00000004861;ENSRNOG00000009495;ENSRNOG00000056756;ENSRNOG00000059504;ENSRNOG00000003304;ENSRNOG00000012611;ENSRNOG00000002599;ENSRNOG00000011292;…	Fam171a2;Pik3cd;Col1a1;Prkcb;Rac2;Fyn;Parvg;Vav1;Vav3;Ccnd1;Pdgfd;Birc3;Spp1;Itga4;Src;Actn1;AABR07015078.2;Chad;Lpxn;Grap;Col1a2;Thbs1;Lama4;Vasp;Tlnrd1;Flt1;AABR07015057.1;Flna;AABR07015067.1;Myl9;Parvb;AABR07015081.2;Itgbl1;Tgfb1i1;Itgb7;Col4a2;Kdr;Itga2b;Col6a2;Ccnd2;Col6a5;Shc2;Lamc2;Jun;NEWGENE_621351;Cav1;Pak1;Ccdc71;Pip5k1c;Col4a1;Ppp1r12b;Birc2;Flt4;Rattus_norvegicus_newGene_12297;Capn2;…
ko05167	Kaposi sarcoma-associated herpesvirus infection	167	0.419655	1.39211	0.0138004	0.0439783	2160	ENSRNOG00000049590;ENSRNOG00000002046;ENSRNOG00000016846;ENSRNOG00000006108;ENSRNOG00000009331;ENSRNOG00000047914;ENSRNOG00000016708;ENSRNOG00000038835;ENSRNOG00000020918;ENSRNOG00000000763;ENSRNOG00000012160;ENSRNOG00000045924;ENSRNOG00000000485;ENSRNOG00000023428;ENSRNOG00000017414;ENSRNOG00000049115;ENSRNOG00000009385;ENSRNOG00000006952;ENSRNOG00000009495;ENSRNOG00000051986;ENSRNOG00000052795;…	RT1-M2;Cd200r1l;Pik3cd;Gngt2;Hck;Gng11;Necab3;Cd86;Ccnd1;RT1-M3-1;Syk;RT1-T24-3;Bak1;Pik3r5;Irf7;Ccr5;Pik3cg;Prex1;Src;Plcg2;Itpr3;AABR07044364.1;Ifngr1;Mapk12;Gnb4;Pik3r6;RT1-T24-4;Cd200r1;Rps27a;RT1-CE1;RT1-A2;RT1-T24-1;Jak2;LOC100912034;Jun;Mapk11;Ikbke;Ppp3cc;RT1-A1;Fos
ko04010	MAPK signaling pathway	252	0.397622	1.35373	0.0153531	0.0481754	2277	ENSRNOG00000002418;ENSRNOG00000002657;ENSRNOG00000021248;ENSRNOG00000012061;ENSRNOG00000018414;ENSRNOG00000007350;ENSRNOG00000032703;ENSRNOG00000004649;ENSRNOG00000020505;ENSRNOG00000016810;ENSRNOG00000033744;ENSRNOG00000007607;ENSRNOG00000020652;ENSRNOG00000011921;ENSRNOG00000045654;ENSRNOG00000050647;ENSRNOG00000033134;ENSRNOG00000029148;ENSRNOG00000019308;ENSRNOG00000005807;ENSRNOG00000010789;…	Tgfb2;Pla2g4a;Cdc25b;Prkcb;Csf1r;Rac2;Rasgrp3;Il1b;Map4k1;Stmn1;Rasgrp4;Nr4a1;Tgfb1;Dusp4;Hspa1a;LOC108348108;Mef2c;Pdgfd;Arrb2;Ptpn7;Dusp7;Mapkapk3;AABR07048992.1;Hspb1;Kit;Grap;Tek;Arrb1;Rps6ka3;Grasp;Gadd45g;Rasgrp1;Igf2;Rps6ka2;Rps6ka5;Mapk12;Rasgrp2;Map3k8;Map4k4;Flt1;Fgfr1;Flna;Zfp653;Trafd1;Ccdc88b;Cacnb3;Dusp2;Kdr;Map3k14;Jun;Pak1;Dusp5;Mapk11;Kitlg;Dusp6;Map4k2;Ppp3cc;Samd1;Ccdc88a;Fos;F…
ko05133	Pertussis	59	0.506491	1.52518	0.0155317	0.0481754	1898	ENSRNOG00000001224;ENSRNOG00000007372;ENSRNOG00000019728;ENSRNOG00000004649;ENSRNOG00000012749;ENSRNOG00000010522;ENSRNOG00000019675;ENSRNOG00000012807;ENSRNOG00000012804;ENSRNOG00000003170;ENSRNOG00000017869;ENSRNOG00000042070;ENSRNOG00000031233;ENSRNOG00000016592;ENSRNOG00000001351;ENSRNOG00000026293;ENSRNOG00000006984	Itgb2;Casp1;Itgam;Il1b;C1qb;Tlr4;Pycard;C1qa;C1qc;Nlrp3;Irf8;Ticam2;Mapk12;Gnai2;Trafd1;Jun;Mapk11
ko04151	PI3K-Akt signaling pathway	256	0.39024	1.32818	0.0164103	0.0502308	1963	ENSRNOG00000030332;ENSRNOG00000009822;ENSRNOG00000016846;ENSRNOG00000048402;ENSRNOG00000003897;ENSRNOG00000006108;ENSRNOG00000047914;ENSRNOG00000018414;ENSRNOG00000008759;ENSRNOG00000010522;ENSRNOG00000032247;ENSRNOG00000009348;ENSRNOG00000007607;ENSRNOG00000020918;ENSRNOG00000012160;ENSRNOG00000029148;ENSRNOG00000023428;ENSRNOG00000034190;ENSRNOG00000003954;ENSRNOG00000009385;ENSRNOG00000043451;…	Ighg1;Tlr2;Pik3cd;Igh-6;Col1a1;Gngt2;Gng11;Csf1r;Csf3r;Tlr4;Bank1;Nos3;Nr4a1;Ccnd1;Syk;Pdgfd;Pik3r5;Ighm;Il2rg;Pik3cg;Spp1;Itga4;AABR07015078.2;Kit;Chad;Tek;Sgk1;Col1a2;Thbs1;Lama4;Igf2;Flt1;Gnb4;Pik3r6;AABR07015057.1;Fgfr1;AABR07015067.1;AABR07015081.2;Il2rb;Itgb7;Col4a2;Rps6;Kdr;Itga2b;Col6a2;Ccnd2;Col6a5;Il7;Lamc2;Ppp2r2d;Jak2;LOC100912034;Lpar6;NEWGENE_621351;Ccdc28b;Kitlg;Col4a1;F2r
ko00520	Amino sugar and nucleotide sugar metabolism	51	0.516474	1.50983	0.0182704	0.0551983	1936	ENSRNOG00000026235;ENSRNOG00000002775;ENSRNOG00000006116;ENSRNOG00000002185;ENSRNOG00000054765;ENSRNOG00000002810;ENSRNOG00000012960;ENSRNOG00000002177;ENSRNOG00000046891;ENSRNOG00000047213;ENSRNOG00000034107;ENSRNOG00000018898;ENSRNOG00000005690;ENSRNOG00000003973;ENSRNOG00000008845	Hk3;Npl;Hk2;Pgm2;Renbp;Gfpt2;Uap1l1;Gnpda2;Hk1;Gnpda1;LOC681282;Mpi;Lmcd1;Cyb5r1;Pdrg1
ko05162	Measles	114	0.430958	1.3878	0.0197152	0.0587998	1999	ENSRNOG00000009822;ENSRNOG00000001959;ENSRNOG00000016846;ENSRNOG00000030118;ENSRNOG00000004649;ENSRNOG00000010522;ENSRNOG00000004249;ENSRNOG00000020918;ENSRNOG00000045654;ENSRNOG00000050647;ENSRNOG00000000485;ENSRNOG00000017414;ENSRNOG00000003954;ENSRNOG00000033220;ENSRNOG00000032585;ENSRNOG00000037744;ENSRNOG00000016069;ENSRNOG00000047076;ENSRNOG00000046452;ENSRNOG00000001351;ENSRNOG00000048636;…	Tlr2;Mx1;Pik3cd;Msn;Il1b;Tlr4;Tlr7;Ccnd1;Hspa1a;LOC108348108;Bak1;Irf7;Il2rg;Oas1f;AABR07048992.1;Oas1i;Cd3e;Oas1g;Fcgr2b;Trafd1;Il2rb;Ccnd2;Oas1a;Jun;Apaf1;Ikbke
ko04972	Pancreatic secretion	55	0.498397	1.47696	0.0204819	0.0603132	1102	ENSRNOG00000016826;ENSRNOG00000016469;ENSRNOG00000012061;ENSRNOG00000020401;ENSRNOG00000058337;ENSRNOG00000017912;ENSRNOG00000014776;ENSRNOG00000003069;ENSRNOG00000052795;ENSRNOG00000009629;ENSRNOG00000030269;ENSRNOG00000033119	Pla2g2d;Fxyd2;Prkcb;Adcy4;Plcb2;Atp2a3;Adcy7;Cd38;Itpr3;Car2;Atp2b2;Plcb4
ko05418	Fluid shear stress and atherosclerosis	117	0.428101	1.379	0.0219539	0.0625158	1898	ENSRNOG00000039971;ENSRNOG00000016846;ENSRNOG00000007350;ENSRNOG00000013014;ENSRNOG00000004649;ENSRNOG00000001480;ENSRNOG00000013324;ENSRNOG00000009348;ENSRNOG00000004687;ENSRNOG00000033134;ENSRNOG00000019058;ENSRNOG00000009495;Rattus_norvegicus_newGene_11699;ENSRNOG00000016695;ENSRNOG00000014117;ENSRNOG00000014205;ENSRNOG00000031233;ENSRNOG00000018237;ENSRNOG00000020027;ENSRNOG00000046829;ENSRNO…	Ctla2a;Pik3cd;Rac2;Cyba;Il1b;Ncf1;Cdh5;Nos3;Thbd;Mef2c;Gstm3l;Src;Rattus_norvegicus_newGene_11699;Mmp2;Hmox1;Klf2;Mapk12;Gstp1;Arhgef2;Kdr;Itga2b;Jun;Cav1;Mapk11
ko01200	Carbon metabolism	122	-0.322988	-1.36226	0.0222222	0.0625158	2731	ENSRNOG00000010083;ENSRNOG00000008106;ENSRNOG00000018630;ENSRNOG00000055572;ENSRNOG00000046307;ENSRNOG00000004601;ENSRNOG00000009715;ENSRNOG00000013340;ENSRNOG00000005275;ENSRNOG00000006364;ENSRNOG00000023856;ENSRNOG00000011419;Rattus_norvegicus_newGene_1563;ENSRNOG00000008103;ENSRNOG00000024128;ENSRNOG00000008364;ENSRNOG00000007895;ENSRNOG00000018522;ENSRNOG00000017895;ENSRNOG00000060262;ENSRNOG…	Prpsap1;Shmt2;Gapdh;Idh3g;Glyctk;Hao1;Me1;Twsg1;Shmt1;Dld;Agxt;Aldh6a1;Rattus_norvegicus_newGene_1563;Mdh1;Aco2;Cat;Pdhb;LOC100911186;Eno1;Prps1;Dlat;Pgk1;Aldob;Echs1;Mut;Sucla2;Idh3a;Glud1;Pdha1;Acox3;Gldc;Got1;Tpi1;Dlst;Suclg2;Amt;Me3;Rattus_norvegicus_newGene_10210;Cps1;Aco1;Idh1;Pklr;Tkfc;Sdha;Pc;H6pd;Acat2l1;LOC103693780;Acss2;Gpt2;AABR07052523.1;Acat2;Gck;Rattus_norvegicus_newGene_10860;AAB…
ko04910	Insulin signaling pathway	124	-0.347258	-1.46941	0.0222222	0.0625158	1373	ENSRNOG00000009652;ENSRNOG00000014597;ENSRNOG00000001868;ENSRNOG00000009615;ENSRNOG00000019977;ENSRNOG00000020420;ENSRNOG00000007106;ENSRNOG00000028616;ENSRNOG00000020284;ENSRNOG00000002833;ENSRNOG00000025792;ENSRNOG00000010957;ENSRNOG00000004978;ENSRNOG00000011417;ENSRNOG00000006136;ENSRNOG00000029028;ENSRNOG00000018903;ENSRNOG00000029986;ENSRNOG00000024101;ENSRNOG00000018494;ENSRNOG00000011474;…	Prkci;Irs1;LOC100911248;Mtor;Ptprf;Pklr;Sos1;Pck1;Prkar2a;Gsk3b;Crk;Braf;Prkacb;Pde3b;Pdpk1;Mknk2;Pik3r1;Insr;Phkb;Ppp1r3c;Ppp1r3b;Prkaa2;Acacb;Gck;Irs3;Foxo1;Ppargc1a;Srebf1;Acaca;Fasn
ko04727	GABAergic synapse	46	0.521817	1.50031	0.0223048	0.0625158	1440	ENSRNOG00000006108;ENSRNOG00000007490;ENSRNOG00000047914;ENSRNOG00000012061;ENSRNOG00000020401;ENSRNOG00000049560;ENSRNOG00000014776;ENSRNOG00000009495;ENSRNOG00000056246;ENSRNOG00000011070;ENSRNOG00000016592	Gngt2;Gabrr2;Gng11;Prkcb;Adcy4;Glul;Adcy7;Src;Gls;Gnb4;Gnai2
ko04922	Glucagon signaling pathway	84	-0.357518	-1.40857	0.0243902	0.0675469	1031	ENSRNOG00000028616;ENSRNOG00000004978;ENSRNOG00000011417;ENSRNOG00000013412;ENSRNOG00000012826;ENSRNOG00000001804;ENSRNOG00000024101;ENSRNOG00000011875;ENSRNOG00000007706;ENSRNOG00000021463;ENSRNOG00000000658;ENSRNOG00000000190;ENSRNOG00000061527;ENSRNOG00000013397;ENSRNOG00000014745;ENSRNOG00000004473;ENSRNOG00000034013	Pck1;Prkacb;Pde3b;Creb1;Creb3l2;Itpr2;Phkb;Slc2a2;Prkaa2;Ppara;Acacb;AABR07058539.1;Gck;Foxo1;AABR07026654.1;Ppargc1a;Acaca
ko05200	Pathways in cancer	395	0.358405	1.24242	0.0252016	0.0689728	2362	ENSRNOG00000012721;ENSRNOG00000002418;ENSRNOG00000016846;ENSRNOG00000006108;ENSRNOG00000047914;ENSRNOG00000012061;ENSRNOG00000018414;ENSRNOG00000007350;ENSRNOG00000008759;ENSRNOG00000020401;ENSRNOG00000032703;ENSRNOG00000016708;ENSRNOG00000008332;ENSRNOG00000012172;ENSRNOG00000033744;ENSRNOG00000058337;ENSRNOG00000020918;ENSRNOG00000020652;ENSRNOG00000049782;ENSRNOG00000000485;ENSRNOG00000011589;…	Ednra;Tgfb2;Pik3cd;Gngt2;Gng11;Prkcb;Csf1r;Rac2;Csf3r;Adcy4;Rasgrp3;Necab3;Smo;Spi1;Rasgrp4;Plcb2;Ccnd1;Tgfb1;Csf2ra;Bak1;Camk2d;Birc3;Gstm3l;Csf2rb;Kif7;Pld2;Il2rg;Adcy7;Plcg2;Mmp2;Il15;Pparg;Kit;Hmox1;Traf1;Ralb;Jag1;Gadd45g;Rasgrp1;Lama4;Igf2;Ptger1;Dll1;Ifngr1;Rps6ka5;Rasgrp2;Dapk2;Runx1;Plcb4;Ralgds;Bmp2;Gnb4;Notch4;Frat2;Gstp1;Fgfr1;Cxcr4;Fzd6;Dll4;Ctbp2;Gnai2;Trafd1;Il2rb;Col4a2;Ets1;Itga2…
ko04512	ECM-receptor interaction	69	0.483304	1.48301	0.0257009	0.0695215	1947	ENSRNOG00000021041;ENSRNOG00000003897;ENSRNOG00000043176;ENSRNOG00000006094;ENSRNOG00000043451;ENSRNOG00000004861;ENSRNOG00000010694;ENSRNOG00000059504;ENSRNOG00000003304;ENSRNOG00000011292;ENSRNOG00000045829;ENSRNOG00000000599;ENSRNOG00000060518;ENSRNOG00000048268;ENSRNOG00000054945;ENSRNOG00000004516;ENSRNOG00000012208;Rattus_norvegicus_newGene_7018;ENSRNOG00000023972;ENSRNOG00000040108;ENSRNOG…	Fam171a2;Col1a1;AABR07059308.1;Cd44;Spp1;Itga4;Tpbg;AABR07015078.2;Chad;Col1a2;Thbs1;Lama4;AABR07015057.1;AABR07015067.1;AABR07015081.2;Itgbl1;Itgb7;Rattus_norvegicus_newGene_7018;Col4a2;RGD1565355;Itga2b;Col6a2;Col6a5;Lamc2;NEWGENE_621351;LOC103690020;Ccdc71;Col4a1
ko04152	AMPK signaling pathway	106	-0.33003	-1.35162	0.0277778	0.0736509	735	ENSRNOG00000009615;ENSRNOG00000000299;ENSRNOG00000028616;ENSRNOG00000007990;ENSRNOG00000006136;ENSRNOG00000013412;ENSRNOG00000018903;ENSRNOG00000004517;ENSRNOG00000029986;ENSRNOG00000022999;ENSRNOG00000012826;ENSRNOG00000016122;ENSRNOG00000007706;ENSRNOG00000000658;ENSRNOG00000001389;ENSRNOG00000013397;ENSRNOG00000004473;ENSRNOG00000003463;ENSRNOG00000034013;ENSRNOG00000045636;ENSRNOG00000013552	Mtor;Foxo3;Pck1;Adipor2;Pdpk1;Creb1;Pik3r1;Igf1;Insr;Ppp2r3a;Creb3l2;Hmgcr;Prkaa2;Acacb;Irs3;Foxo1;Ppargc1a;Srebf1;Acaca;Fasn;Scd
ko00532	Glycosaminoglycan biosynthesis - chondroitin sulfate / dermatan sulfate	17	0.644295	1.52519	0.027933	0.0736509	2241	ENSRNOG00000013024;ENSRNOG00000000824;ENSRNOG00000012698;ENSRNOG00000001252;ENSRNOG00000020038;ENSRNOG00000045997;ENSRNOG00000021886;ENSRNOG00000016267	Csgalnact1;Dse;Chsy1;Chst12;Chpf;Chst14;B4galt7;Chst15
ko04623	Cytosolic DNA-sensing pathway	48	0.5108	1.47751	0.0283251	0.0736509	4117	ENSRNOG00000006314;ENSRNOG00000007372;ENSRNOG00000020465;ENSRNOG00000004649;ENSRNOG00000019675;ENSRNOG00000010906;ENSRNOG00000017414;ENSRNOG00000009848;ENSRNOG00000042137;ENSRNOG00000049116;ENSRNOG00000025100;ENSRNOG00000010408;ENSRNOG00000019293;ENSRNOG00000005528;ENSRNOG00000011406;ENSRNOG00000010028;ENSRNOG00000020063;ENSRNOG00000020744;ENSRNOG00000011214;ENSRNOG00000000954;ENSRNOG00000007548;…	Zbp1;Casp1;Ripk3;Il1b;Pycard;Ccl5;Irf7;Il18;Tmem173;Polr2h;Ikbke;Polr2k;AABR07006025.1;Tbk1;Ccl4;Polr3d;Nfkbib;Adar;Polr2f;Polr1d;Polr3f;Ripk1;Cxcl10;Polr3h;Polr2e
ko04740	Olfactory transduction	25	0.608773	1.54964	0.0284939	0.0736509	1998	ENSRNOG00000008479;ENSRNOG00000011589;ENSRNOG00000019308;ENSRNOG00000003687;ENSRNOG00000042978;ENSRNOG00000030404;ENSRNOG00000046386;ENSRNOG00000019560;ENSRNOG00000005492;ENSRNOG00000030788;ENSRNOG00000009783;ENSRNOG00000008934	Slc8a1;Camk2d;Arrb2;Rgs2;Ncald;Arrb1;Olfr12;Pde2a;Hpcal1;Olr35;Camk2g;Tmem65
ko00051	Fructose and mannose metabolism	29	0.577958	1.5168	0.0329381	0.0842026	1834	ENSRNOG00000026235;ENSRNOG00000009513;ENSRNOG00000006116;ENSRNOG00000018911;ENSRNOG00000046891;ENSRNOG00000017163;ENSRNOG00000052802;ENSRNOG00000018898;ENSRNOG00000005690	Hk3;Akr1b1;Hk2;Pfkfb3;Hk1;Pfkp;Aldoa;Mpi;Lmcd1
ko05414	Dilated cardiomyopathy	54	0.48967	1.44724	0.0348977	0.0882425	1628	ENSRNOG00000030332;ENSRNOG00000002418;ENSRNOG00000048402;ENSRNOG00000020401;ENSRNOG00000008479;ENSRNOG00000020652;ENSRNOG00000017912;ENSRNOG00000034190;ENSRNOG00000014776;ENSRNOG00000004861;ENSRNOG00000019810;ENSRNOG00000012208;ENSRNOG00000054274;ENSRNOG00000022071	Ighg1;Tgfb2;Igh-6;Adcy4;Slc8a1;Tgfb1;Atp2a3;Ighm;Adcy7;Itga4;Des;Itgb7;Cacnb3;Itga2b
ko04610	Complement and coagulation cascades	89	0.440521	1.38004	0.036405	0.0901333	716	ENSRNOG00000009211;ENSRNOG00000045772;ENSRNOG00000028896;ENSRNOG00000047800;ENSRNOG00000001224;ENSRNOG00000036703;ENSRNOG00000019728;ENSRNOG00000038132;ENSRNOG00000010516;ENSRNOG00000012749;ENSRNOG00000012807;ENSRNOG00000012804;ENSRNOG00000004687;ENSRNOG00000033564	C3ar1;LOC100911545;A2m;C5ar1;Itgb2;Itgax;Itgam;Vsig4;Plau;C1qb;C1qa;C1qc;Thbd;Cfd
ko03010	Ribosome	216	0.384054	1.29429	0.0364204	0.0901333	4302	ENSRNOG00000059069;ENSRNOG00000031041;ENSRNOG00000061438;ENSRNOG00000030476;ENSRNOG00000028993;ENSRNOG00000018680;ENSRNOG00000061579;ENSRNOG00000005826;Rattus_norvegicus_newGene_4931;ENSRNOG00000016411;ENSRNOG00000030174;ENSRNOG00000020982;ENSRNOG00000004426;ENSRNOG00000049025;ENSRNOG00000030447;ENSRNOG00000030426;ENSRNOG00000029115;ENSRNOG00000000490;ENSRNOG00000030747;ENSRNOG00000022609;ENSRNOG…	AABR07061378.1;Rps4y2;LOC100360491;Rpl9;LOC102555453;Rpl17;AABR07070810.1;RGD1562420;Rattus_norvegicus_newGene_4931;Rps12;AABR07042903.1;LOC687780;Rps27a;Rps6;AC105662.1;LOC100364116;AABR07057190.1;Rps10;LOC690468;Mrps10;LOC100365810;Rattus_norvegicus_newGene_3106;AABR07044509.1;Rpl21;Rpl32;Rps27;Rps15;Rpl4;Rattus_norvegicus_newGene_11752;Rps28;LOC100362339;Rpl13a;Rps18;AABR07034639.1;Uba52;LOC10…
ko05168	Herpes simplex virus 1 infection	398	0.349787	1.21267	0.0403226	0.0987401	3483	ENSRNOG00000009822;Rattus_norvegicus_newGene_12471;ENSRNOG00000049590;ENSRNOG00000016846;ENSRNOG00000047864;ENSRNOG00000004649;Rattus_norvegicus_newGene_9946;Rattus_norvegicus_newGene_12474;ENSRNOG00000051002;ENSRNOG00000019059;ENSRNOG00000033215;ENSRNOG00000025811;ENSRNOG00000032844;ENSRNOG00000000763;ENSRNOG00000012160;ENSRNOG00000010906;ENSRNOG00000032708;ENSRNOG00000026762;ENSRNOG00000045924;…	Tlr2;Rattus_norvegicus_newGene_12471;RT1-M2;Pik3cd;RT1-DMa;Il1b;Rattus_norvegicus_newGene_9946;Rattus_norvegicus_newGene_12474;LOC108348139;Zfp1;RT1-Db1;Cfp;RT1-Da;RT1-M3-1;Syk;Ccl5;RT1-Bb;RT1-DOa;RT1-T24-3;Bak1;Rattus_norvegicus_newGene_4168;Cd74;Tnfrsf14;Birc3;Irf7;Rnasel;Oas1f;Gimap6;RT1-DOb;Src;Zfp184;AABR07001896.1;Oas1i;Gimap8;Card9;Sp100;Rattus_norvegicus_newGene_4467;AABR07044364.1;Gimap9…
ko04931	Insulin resistance	93	-0.333143	-1.32008	0.0434783	0.105359	1373	ENSRNOG00000014597;ENSRNOG00000030124;ENSRNOG00000009615;ENSRNOG00000019977;ENSRNOG00000020723;ENSRNOG00000028616;ENSRNOG00000002833;ENSRNOG00000006136;ENSRNOG00000013412;ENSRNOG00000018903;ENSRNOG00000015603;ENSRNOG00000029986;ENSRNOG00000017503;ENSRNOG00000012826;ENSRNOG00000019742;ENSRNOG00000018494;ENSRNOG00000011875;ENSRNOG00000011474;ENSRNOG00000007706;ENSRNOG00000021463;ENSRNOG00000000658;…	Irs1;Ptpn11;Mtor;Ptprf;Pten;Pck1;Gsk3b;Pdpk1;Creb1;Pik3r1;Prkce;Insr;Ppargc1b;Creb3l2;Stat3;Ppp1r3c;Slc2a2;Ppp1r3b;Prkaa2;Ppara;Acacb;Foxo1;Ppargc1a;Srebf1
ko00620	Pyruvate metabolism	44	-0.41175	-1.44507	0.0445545	0.106853	2633	ENSRNOG00000009715;ENSRNOG00000006364;ENSRNOG00000008103;ENSRNOG00000007895;ENSRNOG00000009994;ENSRNOG00000061414;ENSRNOG00000014645;ENSRNOG00000025383;ENSRNOG00000017311;ENSRNOG00000020420;ENSRNOG00000028616;ENSRNOG00000019372;ENSRNOG00000013975;ENSRNOG00000018755;Rattus_norvegicus_newGene_13080;ENSRNOG00000019189;ENSRNOG00000000658;ENSRNOG00000014745;Rattus_norvegicus_newGene_9707;ENSRNOG000000…	Me1;Dld;Mdh1;Pdhb;Dlat;Acot12;Aldh7a1;Pdha1;Me3;Pklr;Pck1;Pc;Acat2l1;Acss2;Rattus_norvegicus_newGene_13080;Acat2;Acacb;AABR07026654.1;Rattus_norvegicus_newGene_9707;Acaca
ko04142	Lysosome	137	0.400375	1.3056	0.0490731	0.116489	2751	ENSRNOG00000039971;ENSRNOG00000037563;ENSRNOG00000014956;ENSRNOG00000007561;ENSRNOG00000011054;ENSRNOG00000019854;ENSRNOG00000021157;ENSRNOG00000007650;ENSRNOG00000021155;ENSRNOG00000050697;ENSRNOG00000006963;ENSRNOG00000003635;ENSRNOG00000038686;ENSRNOG00000046261;ENSRNOG00000019859;ENSRNOG00000014461;ENSRNOG00000007089;ENSRNOG00000012616;ENSRNOG00000010034;ENSRNOG00000023830;ENSRNOG00000001082;…	Ctla2a;Cd68;Slc11a1;Glb1l2;Laptm5;Napsa;Ctss;Cd63;Ctsk;Ctsz;Ctse;Disp1;Ap1s2;Acp5;Pla2g15;Galns;Lgmn;Ppt1;Asah1;Dnase2;Abcb9;Atp6v0d2;Gga3;Ppt2;Npc2;Aga;Sort1;Galc;Hyal2;Ctsa;Ctsd;Ctsl;Ctsh;Cln3
ko04071	Sphingolipid signaling pathway	104	0.417316	1.32907	0.0503919	0.118412	1551	ENSRNOG00000024159;ENSRNOG00000016846;ENSRNOG00000012061;ENSRNOG00000020653;ENSRNOG00000007350;ENSRNOG00000015788;ENSRNOG00000011882;ENSRNOG00000050743;ENSRNOG00000009348;ENSRNOG00000000596;ENSRNOG00000058337;ENSRNOG00000052990;ENSRNOG00000019604;ENSRNOG00000022305;ENSRNOG00000031233;ENSRNOG00000033119;ENSRNOG00000010034;ENSRNOG00000016592;ENSRNOG00000007637	Fcer1g;Pik3cd;Prkcb;S1pr2;Rac2;LOC100911796;Gab2;Adora3;Nos3;Fyn;Plcb2;Cers5;Pld2;Abcc1;Mapk12;Plcb4;Asah1;Gnai2;Acer2
ko04921	Oxytocin signaling pathway	101	0.417263	1.32519	0.0563063	0.130572	2478	ENSRNOG00000002657;ENSRNOG00000012061;ENSRNOG00000020401;ENSRNOG00000009348;ENSRNOG00000058337;ENSRNOG00000020918;ENSRNOG00000033134;ENSRNOG00000011589;ENSRNOG00000023428;ENSRNOG00000003687;ENSRNOG00000009385;ENSRNOG00000014776;ENSRNOG00000003069;ENSRNOG00000009495;ENSRNOG00000052795;ENSRNOG00000014684;ENSRNOG00000033119;ENSRNOG00000003992;ENSRNOG00000020246;ENSRNOG00000016592;ENSRNOG00000054274;…	Pla2g4a;Prkcb;Adcy4;Nos3;Plcb2;Ccnd1;Mef2c;Camk2d;Pik3r5;Rgs2;Pik3cg;Adcy7;Cd38;Src;Itpr3;Npr1;Plcb4;Pik3r6;Myl9;Gnai2;Cacnb3;Eef2k;Camk2g;Jun;Ppp1r12b;Ppp3cc;Fos;Gnai1;Camkk2;Actb;Prkab1
ko04668	TNF signaling pathway	99	0.418544	1.32276	0.0566893	0.130572	2366	ENSRNOG00000014124;ENSRNOG00000016846;ENSRNOG00000020465;ENSRNOG00000004649;ENSRNOG00000032396;ENSRNOG00000002470;ENSRNOG00000010906;ENSRNOG00000005731;ENSRNOG00000019542;ENSRNOG00000003439;ENSRNOG00000048914;ENSRNOG00000048302;ENSRNOG00000007443;ENSRNOG00000004362;ENSRNOG00000031233;ENSRNOG00000016378;ENSRNOG00000002946;ENSRNOG00000038955;ENSRNOG00000003278;ENSRNOG00000026293;ENSRNOG00000006984;…	Nod2;Pik3cd;Ripk3;Il1b;RGD1559575;Ifi47;Ccl5;Birc3;LOC100910979;Il15;Traf1;LOC100910979;Jag1;Rps6ka5;Mapk12;Map3k8;Socs3;MGC105567;Map3k14;Jun;Mapk11;Birc2;Fos;Cx3cl1;RGD1305184
ko04120	Ubiquitin mediated proteolysis	154	-0.269667	-1.18587	0.0606061	0.138224	2848	ENSRNOG00000061262;ENSRNOG00000019164;ENSRNOG00000010889;ENSRNOG00000057823;ENSRNOG00000015734;ENSRNOG00000014623;ENSRNOG00000010702;ENSRNOG00000008039;ENSRNOG00000016963;ENSRNOG00000021218;ENSRNOG00000004395;ENSRNOG00000061040;Rattus_norvegicus_newGene_10223;ENSRNOG00000001222;ENSRNOG00000006816;ENSRNOG00000009968;ENSRNOG00000005904;Rattus_norvegicus_newGene_2628;ENSRNOG00000016280;ENSRNOG000000…	Huwe1;Uba1;Fbxw7;Ubc;Ube3a;Smurf2;Ube3c;Cul5;Trip12;Pias3;Fbxw11;Herc4;Rattus_norvegicus_newGene_10223;Ube2g2;Ubr5;Ercc8;Cdc27;Rattus_norvegicus_newGene_2628;Btrc;Eepd1;Ube4a;Pias1;Pml;Mgrn1;Cul4a;Ube3b;Wwp1;Ube2d4;Trim32;Ddb1;LOC103694506;Itch;LOC100912399;Cdc26;Map3k1;Traf6;Rhobtb1;Birc6;AABR07001519.1;Fsd1l;Cmya5;Xiap;Ttc39b
ko05170	Human immunodeficiency virus 1 infection	177	0.380952	1.26938	0.0632911	0.142022	2178	ENSRNOG00000009822;ENSRNOG00000049590;ENSRNOG00000016846;ENSRNOG00000006108;ENSRNOG00000047914;ENSRNOG00000012061;ENSRNOG00000007350;ENSRNOG00000027839;ENSRNOG00000016294;ENSRNOG00000010522;ENSRNOG00000000763;ENSRNOG00000045924;ENSRNOG00000000485;ENSRNOG00000049115;ENSRNOG00000051986;ENSRNOG00000052795;ENSRNOG00000000787;ENSRNOG00000016069;ENSRNOG00000031233;ENSRNOG00000011070;ENSRNOG00000042905;…	Tlr2;RT1-M2;Pik3cd;Gngt2;Gng11;Prkcb;Rac2;Ptk2b;Cd4;Tlr4;RT1-M3-1;RT1-T24-3;Bak1;Ccr5;Plcg2;Itpr3;AABR07044364.1;Cd3e;Mapk12;Gnb4;RT1-T24-4;Limk1;Cxcr4;RT1-CE1;Gnai2;RT1-A2;Tmem173;Trafd1;RT1-T24-1;LOC100912034;Jun;Pak1;Mapk11;Ppp3cc;RT1-A1;Fos;Rattus_norvegicus_newGene_12297
ko00310	Lysine degradation	80	-0.350323	-1.36421	0.0634921	0.142022	2530	ENSRNOG00000020915;ENSRNOG00000006364;ENSRNOG00000018522;ENSRNOG00000013419;ENSRNOG00000006806;ENSRNOG00000008798;Rattus_norvegicus_newGene_5419;ENSRNOG00000047565;ENSRNOG00000014645;ENSRNOG00000061080;Rattus_norvegicus_newGene_5418;ENSRNOG00000003583;ENSRNOG00000021493;ENSRNOG00000005061;ENSRNOG00000000729;ENSRNOG00000023587;ENSRNOG00000016680;ENSRNOG00000059519;ENSRNOG00000020386;ENSRNOG0000001…	Setd2;Dld;LOC100911186;Hykk;Setmar;Pipox;Rattus_norvegicus_newGene_5419;Echs1;Aldh7a1;AABR07059168.2;Rattus_norvegicus_newGene_5418;Smyd2;Prdm9;Dlst;Tmlhe;Dhtkd1;Nsd1;Bbox1;Ash1l;Acat2l1;Aass;Rattus_norvegicus_newGene_13080;Acat2;Rattus_norvegicus_newGene_10193
ko04723	Retrograde endocannabinoid signaling	106	0.407875	1.30102	0.0693512	0.153648	2297	ENSRNOG00000006108;ENSRNOG00000007490;ENSRNOG00000047914;ENSRNOG00000012061;ENSRNOG00000020401;ENSRNOG00000058337;ENSRNOG00000014776;ENSRNOG00000052795;ENSRNOG00000052226;ENSRNOG00000031233;ENSRNOG00000033119;ENSRNOG00000011070;ENSRNOG00000031033;ENSRNOG00000016592;ENSRNOG00000034182;ENSRNOG00000050469;ENSRNOG00000030644;ENSRNOG00000006984;ENSRNOG00000029707;ENSRNOG00000033615;ENSRNOG00000057096	Gngt2;Gabrr2;Gng11;Prkcb;Adcy4;Plcb2;Adcy7;Itpr3;LOC108348144;Mapk12;Plcb4;Gnb4;Mt-nd2;Gnai2;LOC100361934;LOC100912034;Mt-nd1;Mapk11;Mt-nd4;Mt-nd3;Gnai1
ko05163	Human cytomegalovirus infection	193	0.373121	1.25184	0.0700104	0.153648	1481	ENSRNOG00000049590;ENSRNOG00000016846;ENSRNOG00000006108;ENSRNOG00000047914;ENSRNOG00000012061;ENSRNOG00000007350;ENSRNOG00000020401;ENSRNOG00000027839;ENSRNOG00000004649;ENSRNOG00000016708;ENSRNOG00000058337;ENSRNOG00000016308;ENSRNOG00000020918;ENSRNOG00000000763;ENSRNOG00000010906;ENSRNOG00000045924;ENSRNOG00000000485;ENSRNOG00000049115;ENSRNOG00000014776;ENSRNOG00000009495;ENSRNOG00000052795;…	RT1-M2;Pik3cd;Gngt2;Gng11;Prkcb;Rac2;Adcy4;Ptk2b;Il1b;Necab3;Plcb2;Il10ra;Ccnd1;RT1-M3-1;Ccl5;RT1-T24-3;Bak1;Ccr5;Adcy7;Src;Itpr3;AABR07044364.1;Ptger1;Mapk12;Plcb4;Gnb4;RT1-T24-4;Cxcr4;RT1-CE1;Gnai2;RT1-A2;Tmem173
ko00561	Glycerolipid metabolism	46	-0.38368	-1.35344	0.0717949	0.154833	1393	ENSRNOG00000014876;ENSRNOG00000034026;ENSRNOG00000011513;ENSRNOG00000025444;ENSRNOG00000020704;ENSRNOG00000014508;ENSRNOG00000023238;Rattus_norvegicus_newGene_13080;ENSRNOG00000015124;ENSRNOG00000022268	Lpin2;Lclat1;Gla;Lipo1;Tkfc;Mgll;Dgkd;Rattus_norvegicus_newGene_13080;Gpam;Pnpla3
ko04810	Regulation of actin cytoskeleton	181	0.376054	1.25403	0.0718816	0.154833	1994	ENSRNOG00000021041;ENSRNOG00000001224;ENSRNOG00000016846;ENSRNOG00000036703;ENSRNOG00000007350;ENSRNOG00000019728;ENSRNOG00000036829;ENSRNOG00000030118;ENSRNOG00000017980;ENSRNOG00000050430;ENSRNOG00000020485;ENSRNOG00000029148;ENSRNOG00000016670;ENSRNOG00000018524;ENSRNOG00000006557;ENSRNOG00000004861;ENSRNOG00000009495;ENSRNOG00000056756;ENSRNOG00000012611;ENSRNOG00000047931;ENSRNOG00000012002;…	Fam171a2;Itgb2;Pik3cd;Itgax;Rac2;Itgam;Nckap1l;Msn;Itgal;Vav1;Vav3;Pdgfd;AABR07028769.1;Ezr;Cyfip2;Itga4;Src;Actn1;Lpxn;Tmsb4x;Iqgap1;Fgd3;Fgfr1;Itgae;Limk1;Cxcr4;Arpc1b;Plekhn1;Myl9;Itgbl1;Tgfb1i1;Itgb7;Myh10;Itga2b;Myh14;Pak1;Apc2;Ccdc28b;Pip5k1c;F2r;Ppp1r12b
ko04912	GnRH signaling pathway	77	0.430768	1.33555	0.0733945	0.156641	1102	ENSRNOG00000002657;ENSRNOG00000012061;ENSRNOG00000020401;ENSRNOG00000027839;ENSRNOG00000058337;ENSRNOG00000011589;ENSRNOG00000019604;ENSRNOG00000014776;ENSRNOG00000009495;ENSRNOG00000052795;ENSRNOG00000016695;ENSRNOG00000002599;ENSRNOG00000031233;ENSRNOG00000033119	Pla2g4a;Prkcb;Adcy4;Ptk2b;Plcb2;Camk2d;Pld2;Adcy7;Src;Itpr3;Mmp2;Grap;Mapk12;Plcb4
ko04976	Bile secretion	66	-0.342973	-1.30885	0.075	0.158612	923	ENSRNOG00000018086;ENSRNOG00000030019;ENSRNOG00000003515;ENSRNOG00000004978;ENSRNOG00000050997;ENSRNOG00000007041;ENSRNOG00000009946;ENSRNOG00000009446;ENSRNOG00000042714;ENSRNOG00000046727;ENSRNOG00000016122;ENSRNOG00000003134;ENSRNOG00000036984;ENSRNOG00000037928;ENSRNOG00000007229;ENSRNOG00000001990	Slc22a8;Atp1a1;Ephx1;Prkacb;Ifrd1;Abcg2;Ldlr;Rxra;RGD1559459;Abcc2;Hmgcr;Slc4a4;Slco1a1;AABR07021930.1;Nr0b2;Ugt2b17
ko00630	Glyoxylate and dicarboxylate metabolism	34	-0.412749	-1.37453	0.0789474	0.164598	3006	ENSRNOG00000008106;ENSRNOG00000046307;ENSRNOG00000004601;ENSRNOG00000005275;ENSRNOG00000006364;ENSRNOG00000023856;ENSRNOG00000008103;ENSRNOG00000024128;ENSRNOG00000008364;ENSRNOG00000050205;ENSRNOG00000050843;ENSRNOG00000011599;ENSRNOG00000050214;ENSRNOG00000005849;ENSRNOG00000013975;ENSRNOG00000018755;ENSRNOG00000019189;Rattus_norvegicus_newGene_10860	Shmt2;Glyctk;Hao1;Shmt1;Dld;Agxt;Mdh1;Aco2;Cat;Afmid;Mut;Gldc;Amt;Aco1;Acat2l1;Acss2;Acat2;Rattus_norvegicus_newGene_10860
ko00650	Butanoate metabolism	25	-0.452605	-1.42012	0.0792453	0.164598	2292	ENSRNOG00000019120;ENSRNOG00000018522;ENSRNOG00000047565;ENSRNOG00000042084;ENSRNOG00000002636;ENSRNOG00000002407;ENSRNOG00000013975;ENSRNOG00000000967;ENSRNOG00000019189;ENSRNOG00000031211	Hmgcs2;LOC100911186;Echs1;Acsm1;Abat;Pdxdc1;Acat2l1;Aacs;Acat2;Acsm5
ko00670	One carbon pool by folate	18	-0.501248	-1.43848	0.0821429	0.168377	2899	ENSRNOG00000008106;ENSRNOG00000047023;ENSRNOG00000005602;ENSRNOG00000005275;ENSRNOG00000050214;ENSRNOG00000017740;ENSRNOG00000017593;ENSRNOG00000008586	Shmt2;Aldh1l1;Mthfd1;Shmt1;Amt;AABR07053707.1;Mtr;Aldh1l2
ko05032	Morphine addiction	48	0.463665	1.34117	0.0825123	0.168377	1452	ENSRNOG00000006108;ENSRNOG00000007490;ENSRNOG00000047914;ENSRNOG00000012061;ENSRNOG00000020401;ENSRNOG00000019308;ENSRNOG00000014776;ENSRNOG00000030404;ENSRNOG00000019560;ENSRNOG00000011070;ENSRNOG00000016592;ENSRNOG00000011439	Gngt2;Gabrr2;Gng11;Prkcb;Adcy4;Arrb2;Adcy7;Arrb1;Pde2a;Gnb4;Gnai2;Grk5
ko01040	Biosynthesis of unsaturated fatty acids	30	-0.410775	-1.3401	0.083682	0.169279	47	ENSRNOG00000030232;ENSRNOG00000056688;ENSRNOG00000021808;ENSRNOG00000015576;ENSRNOG00000014702;ENSRNOG00000011307;ENSRNOG00000008474;ENSRNOG00000038761;ENSRNOG00000006331;ENSRNOG00000020480;ENSRNOG00000020440;ENSRNOG00000013552	Hacd3;Acnat1;Tecr;Hsdl1;Elovl2;Slmap;Acox3;Hacd2;Elovl5;Fads1;Fads2;Scd
ko04929	GnRH secretion	42	0.483496	1.37378	0.0848939	0.17025	1102	ENSRNOG00000016846;ENSRNOG00000012061;ENSRNOG00000019440;ENSRNOG00000058337;ENSRNOG00000019308;ENSRNOG00000043451;ENSRNOG00000052795;ENSRNOG00000030404;ENSRNOG00000033119	Pik3cd;Prkcb;Kcnn4;Plcb2;Arrb2;Spp1;Itpr3;Arrb1;Plcb4
ko00830	Retinol metabolism	65	-0.34048	-1.29059	0.0886076	0.176179	2527	ENSRNOG00000015354;ENSRNOG00000001980;ENSRNOG00000024016;ENSRNOG00000017878;Rattus_norvegicus_newGene_8412;ENSRNOG00000049464;Rattus_norvegicus_newGene_12409;ENSRNOG00000033164;ENSRNOG00000054770;ENSRNOG00000017619;ENSRNOG00000052810;ENSRNOG00000021924;ENSRNOG00000008842;Rattus_norvegicus_newGene_5003;ENSRNOG00000042714;Rattus_norvegicus_newGene_10950;ENSRNOG00000054181;ENSRNOG00000021405;ENSRNOG…	Aox1;Ugt2b35;Cyp2c6v1;Aldh1a7;Rattus_norvegicus_newGene_8412;Cyp2c13;Rattus_norvegicus_newGene_12409;Cyp2b3;Rdh11;Aldh1a1;Cyp2c11;Cyp2c22;Cyp4a8;Rattus_norvegicus_newGene_5003;RGD1559459;Rattus_norvegicus_newGene_10950;LOC100361547;Cyp2c7;Cyp2c12;Ugt2b17;Rattus_norvegicus_newGene_5031;Sdr16c6
ko05204	Chemical carcinogenesis	64	-0.334731	-1.27798	0.0903614	0.177121	2426	ENSRNOG00000024016;ENSRNOG00000047986;ENSRNOG00000029726;ENSRNOG00000049464;Rattus_norvegicus_newGene_12409;ENSRNOG00000031174;ENSRNOG00000033164;ENSRNOG00000013484;ENSRNOG00000052810;ENSRNOG00000021924;ENSRNOG00000003515;Rattus_norvegicus_newGene_5003;ENSRNOG00000042714;Rattus_norvegicus_newGene_10950;ENSRNOG00000054181;ENSRNOG00000021405;ENSRNOG00000037928;ENSRNOG00000047945;ENSRNOG00000001990;…	Cyp2c6v1;Sult2a2;Gstm1;Cyp2c13;Rattus_norvegicus_newGene_12409;Arnt;Cyp2b3;LOC108348061;Cyp2c11;Cyp2c22;Ephx1;Rattus_norvegicus_newGene_5003;RGD1559459;Rattus_norvegicus_newGene_10950;LOC100361547;Cyp2c7;AABR07021930.1;Cyp2c12;Ugt2b17;Rattus_norvegicus_newGene_5031
ko00061	Fatty acid biosynthesis	14	-0.544905	-1.45353	0.090604	0.177121	346	ENSRNOG00000000658;ENSRNOG00000034013;ENSRNOG00000045636	Acacb;Acaca;Fasn
ko04211	Longevity regulating pathway	78	-0.329456	-1.27578	0.0923077	0.178947	1320	ENSRNOG00000013574;ENSRNOG00000023622;ENSRNOG00000037505;ENSRNOG00000016984;ENSRNOG00000019048;ENSRNOG00000009085;ENSRNOG00000001597;ENSRNOG00000056810;ENSRNOG00000008364;ENSRNOG00000018677;ENSRNOG00000021497;ENSRNOG00000049768;ENSRNOG00000014597;ENSRNOG00000009615;ENSRNOG00000000299;ENSRNOG00000000302;ENSRNOG00000042785;ENSRNOG00000004978;ENSRNOG00000007990;ENSRNOG00000013412;ENSRNOG00000018903;…	Appl1;LOC100910021;Ulk1;Atg13;Sod2;Prkag2;Atf2;AABR07037536.1;Cat;Akt2;Akt3;Adcy9;Irs1;Mtor;Foxo3;Sesn1;Sesn2;Prkacb;Adipor2;Creb1;Pik3r1;Igf1;Insr;Creb3l2;Prkaa2;Irs3;Foxo1;Ppargc1a
ko00480	Glutathione metabolism	59	0.439037	1.32206	0.0943847	0.181462	2464	ENSRNOG00000047507;ENSRNOG00000006583;ENSRNOG00000019058;ENSRNOG00000009751;ENSRNOG00000057968;ENSRNOG00000018237;ENSRNOG00000016484;ENSRNOG00000010461;ENSRNOG00000014387;ENSRNOG00000056728;ENSRNOG00000062276;ENSRNOG00000052564;ENSRNOG00000013949;ENSRNOG00000056962;ENSRNOG00000007688;ENSRNOG00000057086;ENSRNOG00000015851	LOC100910829;Hpgds;Gstm3l;Gpx7;Nat8f2;Gstp1;Gstk1;Gpx8;Chac1;G6pd;AABR07044631.2;Gpx3;Idh2;LOC103690139;Sms;Nat8f4;Nat8b
ko04630	JAK-STAT signaling pathway	98	0.399412	1.26282	0.099435	0.189604	2226	ENSRNOG00000033923;ENSRNOG00000008965;ENSRNOG00000029543;ENSRNOG00000016846;ENSRNOG00000008759;ENSRNOG00000016308;ENSRNOG00000020918;ENSRNOG00000049782;ENSRNOG00000062125;ENSRNOG00000000187;ENSRNOG00000003954;ENSRNOG00000015773;ENSRNOG00000003439;ENSRNOG00000023664;ENSRNOG00000012074;ENSRNOG00000002946;ENSRNOG00000048636;ENSRNOG00000057710;ENSRNOG00000011973;ENSRNOG00000059968;ENSRNOG00000014294;…	Aox2;Socs2;Cish;Pik3cd;Csf3r;Il10ra;Ccnd1;Csf2ra;Aox3;Csf2rb;Il2rg;Il21r;Il15;Lepr;Ifngr1;Socs3;Il2rb;Ccnd2;Il7;Jak2;Ptpn6;Stat6;Fhl1;Gfap
ko04141	Protein processing in endoplasmic reticulum	180	-0.254328	-1.14398	0.103448	0.195259	4106	ENSRNOG00000047526;ENSRNOG00000014901;ENSRNOG00000016251;ENSRNOG00000003029;ENSRNOG00000015173;ENSRNOG00000037137;ENSRNOG00000010352;Rattus_norvegicus_newGene_2184;ENSRNOG00000005551;ENSRNOG00000005310;ENSRNOG00000009042;ENSRNOG00000016137;ENSRNOG00000002452;ENSRNOG00000023373;ENSRNOG00000000902;ENSRNOG00000014986;ENSRNOG00000015018;ENSRNOG00000026963;ENSRNOG00000007753;ENSRNOG00000010944;ENSRNOG…	Zfp526;Uggt1;Dnaja2;Calr;Mbtps1;Svip;Dnajc3;Rattus_norvegicus_newGene_2184;Derl1;Cul1;Sec24c;Rad23b;Txndc11;Sec24b;Hsph1;Ube4b;Pdia3;Hsp90b1;Plaa;Hyou1;Sec13;Sec62;Stt3a;Ube2j1;Rpn2;Mbtps2;Dnajb11;Pdia4;Canx;Atxn3;Skp1;Sec31a;Dnajc10;Ssr1;Eif2ak1;Mapk8;Ero1a;Ganab;Sec61a2;Stt3b;P4hb;Ube2g2;Tram1;Phldb2;Sec63;Eif2ak3;Rpn1;Casp12;Atf6;Amfr;Ube2d4;Mapk9;Sel1l;Ubxn2b;Sec24a;Ero1b;Ubxn2a;Dnajc5;Sec24d…
ko04261	Adrenergic signaling in cardiomyocytes	99	0.396226	1.25222	0.104308	0.195259	1922	ENSRNOG00000016469;ENSRNOG00000019217;ENSRNOG00000020401;ENSRNOG00000008479;ENSRNOG00000058337;ENSRNOG00000011589;ENSRNOG00000023428;ENSRNOG00000017912;ENSRNOG00000009385;ENSRNOG00000014776;ENSRNOG00000059961;ENSRNOG00000030269;ENSRNOG00000004362;ENSRNOG00000031233;ENSRNOG00000033119;ENSRNOG00000003992;ENSRNOG00000016592;ENSRNOG00000054274;ENSRNOG00000016940;ENSRNOG00000009783;ENSRNOG00000006984;…	Fxyd2;Adrb2;Adcy4;Slc8a1;Plcb2;Camk2d;Pik3r5;Atp2a3;Pik3cg;Adcy7;Rapgef3;Atp2b2;Rps6ka5;Mapk12;Plcb4;Pik3r6;Gnai2;Cacnb3;Ppp2r2d;Camk2g;Mapk11;Tpm4
ko00512	Mucin type O-glycan biosynthesis	14	0.597301	1.36269	0.105114	0.195259	2262	ENSRNOG00000017021;ENSRNOG00000050534;ENSRNOG00000017932;ENSRNOG00000012037;ENSRNOG00000008283;ENSRNOG00000055451;ENSRNOG00000033059	Galnt18;Gcnt1;St3gal2;Galnt7;B4galt5;Gcnt4;Galnt6
ko04540	Gap junction	70	0.416164	1.27797	0.105758	0.195259	1516	ENSRNOG00000012061;ENSRNOG00000020401;ENSRNOG00000018371;ENSRNOG00000058337;ENSRNOG00000029148;ENSRNOG00000014776;ENSRNOG00000009495;ENSRNOG00000052795;ENSRNOG00000002599;ENSRNOG00000060728;ENSRNOG00000033119;ENSRNOG00000061216;ENSRNOG00000016592;ENSRNOG00000053468	Prkcb;Adcy4;Tubb6;Plcb2;Pdgfd;Adcy7;Src;Itpr3;Grap;Tuba1a;Plcb4;Tubb5;Gnai2;Tuba1b
ko05206	MicroRNAs in cancer	136	0.376717	1.22809	0.108197	0.198189	1209	ENSRNOG00000002418;ENSRNOG00000016846;ENSRNOG00000021248;ENSRNOG00000012061;ENSRNOG00000010516;ENSRNOG00000000579;ENSRNOG00000016708;ENSRNOG00000016810;ENSRNOG00000020918;ENSRNOG00000000485;ENSRNOG00000005903;ENSRNOG00000018087;ENSRNOG00000006094;ENSRNOG00000018524;ENSRNOG00000056585;ENSRNOG00000051986;ENSRNOG00000056246;ENSRNOG00000014117;ENSRNOG00000045829;ENSRNOG00000022305;ENSRNOG00000004362;…	Tgfb2;Pik3cd;Cdc25b;Prkcb;Plau;Marcks;Necab3;Stmn1;Ccnd1;Bak1;St14;Vim;Cd44;Ezr;Fscn1;Plcg2;Gls;Hmox1;Thbs1;Abcc1;Rps6ka5;Zeb2;Notch4
ko00563	Glycosylphosphatidylinositol (GPI)-anchor biosynthesis	26	-0.404054	-1.28623	0.114504	0.208078	4848	ENSRNOG00000026497;ENSRNOG00000033623;ENSRNOG00000006858;ENSRNOG00000010914;ENSRNOG00000015325;ENSRNOG00000014690;ENSRNOG00000007735;ENSRNOG00000017702;ENSRNOG00000013388;ENSRNOG00000049895;ENSRNOG00000003554;ENSRNOG00000009930;ENSRNOG00000050374;ENSRNOG00000014866	Pigc;Pigx;Pyurf;Pigh;Pigf;Pigt;LOC103694910;Gpld1;Pgap1;Pigg;Piga;Pigo;LOC100910143;Pign
ko00053	Ascorbate and aldarate metabolism	17	-0.475458	-1.35208	0.115385	0.208078	407	ENSRNOG00000001980;ENSRNOG00000014645;ENSRNOG00000042714;Rattus_norvegicus_newGene_13080;ENSRNOG00000001990	Ugt2b35;Aldh7a1;RGD1559459;Rattus_norvegicus_newGene_13080;Ugt2b17
ko04971	Gastric acid secretion	40	0.473185	1.32626	0.117573	0.210393	1440	ENSRNOG00000012061;ENSRNOG00000020401;ENSRNOG00000058337;ENSRNOG00000011589;ENSRNOG00000014776;ENSRNOG00000018524;ENSRNOG00000052795;ENSRNOG00000009629;ENSRNOG00000033119;ENSRNOG00000016592	Prkcb;Adcy4;Plcb2;Camk2d;Adcy7;Ezr;Itpr3;Car2;Plcb4;Gnai2
ko04024	cAMP signaling pathway	115	0.37822	1.21744	0.121844	0.215027	1963	ENSRNOG00000012721;ENSRNOG00000016469;ENSRNOG00000016846;ENSRNOG00000019217;ENSRNOG00000007350;ENSRNOG00000020401;ENSRNOG00000050430;ENSRNOG00000020485;ENSRNOG00000011589;ENSRNOG00000017912;ENSRNOG00000019604;ENSRNOG00000014776;ENSRNOG00000014684;ENSRNOG00000059961;ENSRNOG00000055527;ENSRNOG00000030269;ENSRNOG00000001302;ENSRNOG00000020246;ENSRNOG00000016592;ENSRNOG00000028404;ENSRNOG00000009783;…	Ednra;Fxyd2;Pik3cd;Adrb2;Rac2;Adcy4;Vav1;Vav3;Camk2d;Atp2a3;Pld2;Adcy7;Npr1;Rapgef3;Arap3;Atp2b2;Adora2a;Myl9;Gnai2;Ppp1r1b;Camk2g;Jun;Pak1;Ccdc28b;Adcy10;F2r
ko04392	Hippo signaling pathway - multiple species	32	0.487852	1.31024	0.122078	0.215027	1876	ENSRNOG00000027990;ENSRNOG00000023296;ENSRNOG00000013526;ENSRNOG00000005608;ENSRNOG00000021261;ENSRNOG00000031643;ENSRNOG00000018971;ENSRNOG00000028335;ENSRNOG00000037620;ENSRNOG00000013076;ENSRNOG00000029784	Crip1;AABR07002945.1;Rassf4;Tead4;Rassf2;Dchs1;Mob3a;Fat4;Mob3c;Csnk1e;Pak1
ko04728	Dopaminergic synapse	86	0.395182	1.23689	0.123443	0.215027	2297	ENSRNOG00000006108;ENSRNOG00000047914;ENSRNOG00000012061;ENSRNOG00000058337;ENSRNOG00000011589;ENSRNOG00000019308;ENSRNOG00000052795;ENSRNOG00000005299;ENSRNOG00000030404;ENSRNOG00000031233;ENSRNOG00000033119;ENSRNOG00000011070;ENSRNOG00000016592;ENSRNOG00000028404;ENSRNOG00000016940;ENSRNOG00000050469;ENSRNOG00000009783;ENSRNOG00000006984;ENSRNOG00000008890;ENSRNOG00000009745;ENSRNOG00000008015;…	Gngt2;Gng11;Prkcb;Plcb2;Camk2d;Arrb2;Itpr3;Kif5a;Arrb1;Mapk12;Plcb4;Gnb4;Gnai2;Ppp1r1b;Ppp2r2d;LOC100912034;Camk2g;Mapk11;Slc18a2;Ppp3cc;Fos;Gnai1
ko04961	Endocrine and other factor-regulated calcium reabsorption	33	0.487938	1.31766	0.123859	0.215027	1102	ENSRNOG00000016469;ENSRNOG00000012061;ENSRNOG00000008479;ENSRNOG00000058337;ENSRNOG00000030269;ENSRNOG00000033119	Fxyd2;Prkcb;Slc8a1;Plcb2;Atp2b2;Plcb4
ko04330	Notch signaling pathway	53	0.434555	1.279	0.131484	0.226572	1492	ENSRNOG00000001250;ENSRNOG00000019388;ENSRNOG00000007443;ENSRNOG00000059984;ENSRNOG00000008133;ENSRNOG00000005129;ENSRNOG00000000442;ENSRNOG00000021086;ENSRNOG00000014011;ENSRNOG00000060694;ENSRNOG00000017326;ENSRNOG00000005879	Lfng;Egfl7;Jag1;Dll1;Mfng;Dtx3;Notch4;Dtx4;Dll4;Adam17;Ctbp2;Maml2
ko04371	Apelin signaling pathway	112	0.376507	1.21031	0.139254	0.237768	1205	ENSRNOG00000006108;ENSRNOG00000047914;ENSRNOG00000020401;ENSRNOG00000008479;ENSRNOG00000009348;ENSRNOG00000058337;ENSRNOG00000020918;ENSRNOG00000048980;ENSRNOG00000033134;ENSRNOG00000023428;ENSRNOG00000009385;ENSRNOG00000014776;ENSRNOG00000043451;ENSRNOG00000052795;ENSRNOG00000014205;ENSRNOG00000007443;ENSRNOG00000033119;ENSRNOG00000011070;ENSRNOG00000003992	Gngt2;Gng11;Adcy4;Slc8a1;Nos3;Plcb2;Ccnd1;Gng2;Mef2c;Pik3r5;Pik3cg;Adcy7;Spp1;Itpr3;Klf2;Jag1;Plcb4;Gnb4;Pik3r6
ko03050	Proteasome	46	0.443655	1.27558	0.140025	0.237768	6053	ENSRNOG00000000459;Rattus_norvegicus_newGene_11684;ENSRNOG00000019494;ENSRNOG00000011414;ENSRNOG00000010420;ENSRNOG00000012026;ENSRNOG00000048470;ENSRNOG00000001339;ENSRNOG00000020979;ENSRNOG00000006751;ENSRNOG00000049229;ENSRNOG00000055984;ENSRNOG00000049920;ENSRNOG00000013493;ENSRNOG00000011732;ENSRNOG00000010038;ENSRNOG00000014109;ENSRNOG00000003951;ENSRNOG00000003117;ENSRNOG00000056853;ENSRNO…	Psmb9;Rattus_norvegicus_newGene_11684;Psmb10;Psmc3;Sem1;Psmc2;LOC100911238;Psmd9;Psmb4;Psmd6;Pomp;Adrm1;Psma2;Psma4;Psmb7;Psmc5;Psmd13;Psmc1;Psmd12;Psma7;Psma6;Psmc4;Psmd14;Psme2;Psmb8;Psmb3;Psmb2;Psma1;Psmd11;Psmd7;Psmd4;Psmb1;Psmb6;Psma5;Psmc6;Psma3l
ko05221	Acute myeloid leukemia	61	0.413469	1.25031	0.147929	0.249148	1101	ENSRNOG00000047606;ENSRNOG00000016846;ENSRNOG00000018414;ENSRNOG00000019728;ENSRNOG00000021199;ENSRNOG00000012172;ENSRNOG00000020918;ENSRNOG00000002227;ENSRNOG00000001704	Bcl2a1;Pik3cd;Csf1r;Itgam;Fcgr1a;Spi1;Ccnd1;Kit;Runx1
ko04136	Autophagy - other	34	-0.379239	-1.26293	0.149123	0.249148	5077	ENSRNOG00000047625;ENSRNOG00000004519;ENSRNOG00000020513;ENSRNOG00000000157;ENSRNOG00000003827;ENSRNOG00000003821;ENSRNOG00000002763;ENSRNOG00000001114;ENSRNOG00000018975;ENSRNOG00000016984;ENSRNOG00000008767;ENSRNOG00000050960;ENSRNOG00000060707;ENSRNOG00000007486;ENSRNOG00000005389;ENSRNOG00000013669;ENSRNOG00000009615	Atg4d;Atg2b;Becn1;Atg12;Wipi1;Rptor;Ulk2;Wipi2;Atg9a;Atg13;Atg4c;AABR07040864.1;Atg2a;Atg7;LOC103694903;Pik3r4;Mtor
ko04918	Thyroid hormone synthesis	56	0.424124	1.25912	0.14994	0.249148	1430	ENSRNOG00000016469;ENSRNOG00000012061;ENSRNOG00000011081;ENSRNOG00000020401;ENSRNOG00000058337;ENSRNOG00000014776;ENSRNOG00000009751;ENSRNOG00000052795;ENSRNOG00000033119;ENSRNOG00000010461	Fxyd2;Prkcb;Serpina7;Adcy4;Plcb2;Adcy7;Gpx7;Itpr3;Plcb4;Gpx8
ko00564	Glycerophospholipid metabolism	82	0.389262	1.21539	0.156997	0.259024	1369	ENSRNOG00000016826;ENSRNOG00000002657;ENSRNOG00000028566;ENSRNOG00000057153;ENSRNOG00000016643;ENSRNOG00000016791;ENSRNOG00000019604;ENSRNOG00000005058;ENSRNOG00000017731;ENSRNOG00000019859;ENSRNOG00000005569;ENSRNOG00000018390;ENSRNOG00000000437;ENSRNOG00000027125	Pla2g2d;Pla2g4a;Pld4;Pla1a;Lpcat2;Chka;Pld2;Lpcat4;Agpat4;Pla2g15;Phospho1;Pld3;Agpat1;Mboat1
ko04973	Carbohydrate digestion and absorption	33	0.46944	1.2677	0.161669	0.26383	1135	ENSRNOG00000026235;ENSRNOG00000016469;ENSRNOG00000016846;ENSRNOG00000012061;ENSRNOG00000058337;ENSRNOG00000006116;ENSRNOG00000033119;ENSRNOG00000046891	Hk3;Fxyd2;Pik3cd;Prkcb;Plcb2;Hk2;Plcb4;Hk1
ko04920	Adipocytokine signaling pathway	59	-0.32205	-1.18871	0.163636	0.26383	2583	ENSRNOG00000010633;ENSRNOG00000020155;ENSRNOG00000009085;ENSRNOG00000016575;ENSRNOG00000018677;ENSRNOG00000007613;ENSRNOG00000007390;ENSRNOG00000021497;ENSRNOG00000002823;ENSRNOG00000014597;ENSRNOG00000030124;ENSRNOG00000060936;ENSRNOG00000009615;ENSRNOG00000028616;ENSRNOG00000007990;ENSRNOG00000009446;ENSRNOG00000019742;ENSRNOG00000014718;ENSRNOG00000007706;ENSRNOG00000021463;ENSRNOG00000000658;…	Acsl1;Mapk8;Prkag2;Tnfrsf1b;Akt2;C1qtnf5;Nfkbia;Akt3;Mapk9;Irs1;Ptpn11;Ikbkg;Mtor;Pck1;Adipor2;Rxra;Stat3;Acsl3;Prkaa2;Ppara;Acacb;Irs3;Ppargc1a
ko01523	Antifolate resistance	25	0.499878	1.27244	0.164179	0.26383	1056	ENSRNOG00000002948;ENSRNOG00000004649;ENSRNOG00000029178;ENSRNOG00000019890;ENSRNOG00000022305	Abcc3;Il1b;Abcc5;Folr2;Abcc1
ko04979	Cholesterol metabolism	48	0.431706	1.24873	0.165025	0.26383	2058	ENSRNOG00000016488;ENSRNOG00000043176;ENSRNOG00000004111;ENSRNOG00000017579;ENSRNOG00000013313;ENSRNOG00000020713;ENSRNOG00000012181;ENSRNOG00000010549;ENSRNOG00000040108;ENSRNOG00000003500;ENSRNOG00000005420;ENSRNOG00000005906;ENSRNOG00000012062;ENSRNOG00000031814	Pltp;AABR07059308.1;Soat1;Mylip;Nceh1;Osbpl5;Lpl;Tspo;RGD1565355;Apoa2;Abcg8;LOC103690020;Npc2;Sort1
ko04930	Type II diabetes mellitus	33	0.466137	1.25879	0.16558	0.26383	520	ENSRNOG00000008965;ENSRNOG00000026235;ENSRNOG00000016846;ENSRNOG00000047276;ENSRNOG00000006116;ENSRNOG00000011329	Socs2;Hk3;Pik3cd;AABR07044711.1;Hk2;Pkm
ko04917	Prolactin signaling pathway	56	0.414546	1.23069	0.171705	0.271675	1898	ENSRNOG00000008965;ENSRNOG00000029543;ENSRNOG00000016846;ENSRNOG00000015615;ENSRNOG00000020918;ENSRNOG00000009495;ENSRNOG00000031233;ENSRNOG00000002946;ENSRNOG00000057710;ENSRNOG00000008030;ENSRNOG00000059968;ENSRNOG00000006984	Socs2;Cish;Pik3cd;Tnfrsf11a;Ccnd1;Src;Mapk12;Socs3;Ccnd2;Shc2;Jak2;Mapk11
ko00591	Linoleic acid metabolism	29	-0.373541	-1.21222	0.17284	0.271675	966	ENSRNOG00000021924;Rattus_norvegicus_newGene_5003;Rattus_norvegicus_newGene_10950;ENSRNOG00000054181;ENSRNOG00000021405;ENSRNOG00000047945;Rattus_norvegicus_newGene_5031;ENSRNOG00000001711	Cyp2c22;Rattus_norvegicus_newGene_5003;Rattus_norvegicus_newGene_10950;LOC100361547;Cyp2c7;Cyp2c12;Rattus_norvegicus_newGene_5031;Hrasls
ko05212	Pancreatic cancer	73	0.390167	1.20302	0.177907	0.276942	1176	ENSRNOG00000002418;ENSRNOG00000016846;ENSRNOG00000007350;ENSRNOG00000016708;ENSRNOG00000020918;ENSRNOG00000020652;ENSRNOG00000000485;ENSRNOG00000019604;ENSRNOG00000002440;ENSRNOG00000013090;ENSRNOG00000010219	Tgfb2;Pik3cd;Rac2;Necab3;Ccnd1;Tgfb1;Bak1;Pld2;Ralb;Gadd45g;Ralgds
ko00100	Steroid biosynthesis	18	-0.438927	-1.25963	0.178571	0.276942	1690	ENSRNOG00000032297;ENSRNOG00000021314;ENSRNOG00000020776;ENSRNOG00000006787;ENSRNOG00000007234;ENSRNOG00000011367;ENSRNOG00000054549	Msmo1;Fdft1;Dhcr7;Dhcr24;Cyp51;Cyp2r1;Lss
ko00410	beta-Alanine metabolism	27	-0.373478	-1.20021	0.187251	0.28848	3877	ENSRNOG00000001177;ENSRNOG00000001344;ENSRNOG00000051307;ENSRNOG00000002342;ENSRNOG00000001770;ENSRNOG00000004298;ENSRNOG00000024629;ENSRNOG00000050441;ENSRNOG00000004027;ENSRNOG00000011419;ENSRNOG00000018522;ENSRNOG00000047565;ENSRNOG00000014645;ENSRNOG00000008474;ENSRNOG00000002636;ENSRNOG00000002407;Rattus_norvegicus_newGene_13080	Acads;Aldh2;Aoc3;Aldh3a2;Ehhadh;Dpys;Hadha;AABR07028989.1;Aldh9a1;Aldh6a1;LOC100911186;Echs1;Aldh7a1;Acox3;Abat;Pdxdc1;Rattus_norvegicus_newGene_13080
ko03320	PPAR signaling pathway	71	0.388182	1.19381	0.188525	0.288531	1906	ENSRNOG00000010805;ENSRNOG00000056219;ENSRNOG00000016488;ENSRNOG00000011381;ENSRNOG00000043176;ENSRNOG00000049075;ENSRNOG00000000814;ENSRNOG00000030154;ENSRNOG00000046005;ENSRNOG00000008839;Rattus_norvegicus_newGene_9486;ENSRNOG00000010438;ENSRNOG00000047860;ENSRNOG00000012181;ENSRNOG00000040108;ENSRNOG00000003500;ENSRNOG00000005906	Fabp4;Olr1;Pltp;Acsbg1;AABR07059308.1;Fabp5;Fabp7;Cyp4a2;Scd2;Pparg;Rattus_norvegicus_newGene_9486;Cpt1b;Plin5;Lpl;RGD1565355;Apoa2;LOC103690020
ko04750	Inflammatory mediator regulation of TRP channels	81	0.380591	1.18515	0.192922	0.293332	1249	ENSRNOG00000003104;ENSRNOG00000002657;ENSRNOG00000016846;ENSRNOG00000012061;ENSRNOG00000020401;ENSRNOG00000004649;ENSRNOG00000058337;ENSRNOG00000011589;ENSRNOG00000014776;ENSRNOG00000030154;ENSRNOG00000009495;ENSRNOG00000004873;ENSRNOG00000051986;ENSRNOG00000052795;ENSRNOG00000031233;ENSRNOG00000033119;ENSRNOG00000019486	Trpv2;Pla2g4a;Pik3cd;Prkcb;Adcy4;Il1b;Plcb2;Camk2d;Adcy7;Cyp4a2;Src;Prkch;Plcg2;Itpr3;Mapk12;Plcb4;Trpv1
ko00360	Phenylalanine metabolism	15	-0.45118	-1.22502	0.198653	0.300084	4554	ENSRNOG00000004327;ENSRNOG00000006589;ENSRNOG00000051307;ENSRNOG00000011782;ENSRNOG00000029778;ENSRNOG00000002848;ENSRNOG00000016356;ENSRNOG00000016348	Ddc;LOC103694877;Aoc3;Got2;Maob;Maoa;Got1;Tat
ko00515	Mannose type O-glycan biosynthesis	21	-0.39065	-1.18471	0.207143	0.31089	3241	ENSRNOG00000006353;ENSRNOG00000020110;ENSRNOG00000059461;ENSRNOG00000016855;ENSRNOG00000010477;ENSRNOG00000019843;ENSRNOG00000013742;ENSRNOG00000046904	Large2;LOC108348085;B4galt1;B3galnt2;Pomt1;St3gal3;Large1;B4gat1
ko05219	Bladder cancer	35	0.444188	1.21397	0.209091	0.311802	1686	ENSRNOG00000016708;ENSRNOG00000020918;ENSRNOG00000009495;ENSRNOG00000016695;ENSRNOG00000045829;ENSRNOG00000004362;ENSRNOG00000017332;ENSRNOG00000032394;ENSRNOG00000020383	Necab3;Ccnd1;Src;Mmp2;Thbs1;Rps6ka5;Dapk2;Tymp;Dapk3
ko05235	PD-L1 expression and PD-1 checkpoint pathway in cancer	79	0.375044	1.16302	0.211251	0.313018	2209	ENSRNOG00000009822;ENSRNOG00000016846;ENSRNOG00000016294;ENSRNOG00000010522;ENSRNOG00000005404;ENSRNOG00000016995;ENSRNOG00000042070;ENSRNOG00000016069;ENSRNOG00000012074;ENSRNOG00000031233;ENSRNOG00000016112;ENSRNOG00000009705;ENSRNOG00000001351;ENSRNOG00000059968;ENSRNOG00000026293;ENSRNOG00000006984;ENSRNOG00000009745;ENSRNOG00000014294;ENSRNOG00000008015;ENSRNOG00000019907	Tlr2;Pik3cd;Cd4;Tlr4;Rasgrp1;Zap70;Ticam2;Cd3e;Ifngr1;Mapk12;Cd274;Lck;Trafd1;Jak2;Jun;Mapk11;Ppp3cc;Ptpn6;Fos;Nfkbie
ko05231	Choline metabolism in cancer	78	0.376374	1.16812	0.21445	0.315745	2334	ENSRNOG00000002657;ENSRNOG00000016846;ENSRNOG00000012061;ENSRNOG00000031058;ENSRNOG00000007350;ENSRNOG00000029148;ENSRNOG00000016791;ENSRNOG00000019604;ENSRNOG00000031824;ENSRNOG00000010219;ENSRNOG00000026293;ENSRNOG00000020577;ENSRNOG00000008015;ENSRNOG00000053201;ENSRNOG00000011404;ENSRNOG00000009980	Pla2g4a;Pik3cd;Prkcb;Was;Rac2;Pdgfd;Chka;Pld2;Slc44a2;Ralgds;Jun;Pip5k1c;Fos;Gpcpd1;Chkb;Plpp1
ko04710	Circadian rhythm	23	-0.37652	-1.16463	0.217712	0.318533	2829	ENSRNOG00000006622;ENSRNOG00000018413;ENSRNOG00000009085;ENSRNOG00000007478;ENSRNOG00000036676;ENSRNOG00000004395;ENSRNOG00000002175;ENSRNOG00000016280;ENSRNOG00000007152;ENSRNOG00000013412;ENSRNOG00000027145;ENSRNOG00000007387;ENSRNOG00000007706	Cry1;Per3;Prkag2;Cry2;Csnk1d;Fbxw11;Clock;Btrc;Bhlhe40;Creb1;Rora;Per1;Prkaa2
ko00750	Vitamin B6 metabolism	12	0.550548	1.21534	0.219686	0.319412	623	ENSRNOG00000033923;ENSRNOG00000062125	Aox2;Aox3
ko04360	Axon guidance	136	0.35166	1.1464	0.222951	0.32055	2495	ENSRNOG00000016846;ENSRNOG00000011683;ENSRNOG00000007350;ENSRNOG00000059857;ENSRNOG00000008332;ENSRNOG00000016254;ENSRNOG00000000596;ENSRNOG00000013679;ENSRNOG00000060464;ENSRNOG00000011589;ENSRNOG00000009625;ENSRNOG00000009495;ENSRNOG00000051986;ENSRNOG00000024501;ENSRNOG00000045998;ENSRNOG00000001470;ENSRNOG00000003866;ENSRNOG00000013694;ENSRNOG00000020246;ENSRNOG00000016592;ENSRNOG00000010744;…	Pik3cd;Fes;Rac2;Rnd1;Smo;Sema4c;Fyn;Sema4d;Plxna3;Camk2d;Dpysl2;Src;Plcg2;Rgs3;Sema6b;Limk1;Cxcr4;Ntng2;Myl9;Gnai2;Nrp1;Plxnc1;Sema4a;Dpysl3;Wnt4;Camk2g;Pak1;Ppp3cc;Sema3f;Rras;Myl12a;Sema5a;Gnai1;Sema6a;Bmp7;Robo1;Nck2
ko04066	HIF-1 signaling pathway	94	0.364311	1.15006	0.223224	0.32055	1623	ENSRNOG00000026235;ENSRNOG00000016846;ENSRNOG00000003622;ENSRNOG00000012061;ENSRNOG00000010522;ENSRNOG00000009348;ENSRNOG00000006116;ENSRNOG00000018911;ENSRNOG00000011589;ENSRNOG00000051986;ENSRNOG00000008587;ENSRNOG00000014117;ENSRNOG00000012074;ENSRNOG00000046891;ENSRNOG00000000940;ENSRNOG00000017163;ENSRNOG00000052802;ENSRNOG00000049025	Hk3;Pik3cd;Cybb;Prkcb;Tlr4;Nos3;Hk2;Pfkfb3;Camk2d;Plcg2;Tek;Hmox1;Ifngr1;Hk1;Flt1;Pfkp;Aldoa;Rps6
ko04713	Circadian entrainment	57	0.395439	1.17948	0.227163	0.322921	2297	ENSRNOG00000006108;ENSRNOG00000047914;ENSRNOG00000012061;ENSRNOG00000020401;ENSRNOG00000058337;ENSRNOG00000011589;ENSRNOG00000014776;ENSRNOG00000052795;ENSRNOG00000004362;ENSRNOG00000033119;ENSRNOG00000011070;ENSRNOG00000016592;ENSRNOG00000050469;ENSRNOG00000009783;ENSRNOG00000053410;ENSRNOG00000008015;ENSRNOG00000057096	Gngt2;Gng11;Prkcb;Adcy4;Plcb2;Camk2d;Adcy7;Itpr3;Rps6ka5;Plcb4;Gnb4;Gnai2;LOC100912034;Camk2g;Adcy10;Fos;Gnai1
ko04925	Aldosterone synthesis and secretion	63	0.388588	1.17645	0.227652	0.322921	1159	ENSRNOG00000012061;ENSRNOG00000020401;ENSRNOG00000007607;ENSRNOG00000058337;ENSRNOG00000011589;ENSRNOG00000014776;ENSRNOG00000052795;ENSRNOG00000014684;ENSRNOG00000005600;ENSRNOG00000030269;ENSRNOG00000033119;ENSRNOG00000019560	Prkcb;Adcy4;Nr4a1;Plcb2;Camk2d;Adcy7;Itpr3;Npr1;Nr4a2;Atp2b2;Plcb4;Pde2a
ko04150	mTOR signaling pathway	143	-0.255715	-1.09122	0.22973	0.323115	1799	ENSRNOG00000020857;ENSRNOG00000015911;ENSRNOG00000021497;ENSRNOG00000046256;ENSRNOG00000049965;ENSRNOG00000016119;ENSRNOG00000014597;ENSRNOG00000003491;ENSRNOG00000014678;ENSRNOG00000014876;ENSRNOG00000009615;ENSRNOG00000020723;ENSRNOG00000057078;ENSRNOG00000007106;ENSRNOG00000008524;ENSRNOG00000062165;ENSRNOG00000018144;ENSRNOG00000002833;ENSRNOG00000010957;ENSRNOG00000042785;ENSRNOG00000006338;…	Ppfia1;Lrp5;Akt3;Ralgapa1;LOC103693608;Fzd7;Irs1;Prkca;Fzd5;Lpin2;Mtor;Pten;Ddit4;Sos1;Glcci1;AABR07051501.1;Depdc5;Gsk3b;Braf;Sesn2;Lrp6;Pdpk1;Pik3r1;Igf1;Insr;Rnf152;Ralgapa2;Prkaa2;Rasgef1b;Deptor;Fnip2
ko00052	Galactose metabolism	29	0.454327	1.19234	0.230567	0.323115	1351	ENSRNOG00000026235;ENSRNOG00000007561;ENSRNOG00000009513;ENSRNOG00000006116;ENSRNOG00000002185;ENSRNOG00000046891;ENSRNOG00000017163	Hk3;Glb1l2;Akr1b1;Hk2;Pgm2;Hk1;Pfkp
ko00982	Drug metabolism - cytochrome P450	45	0.413656	1.1859	0.232877	0.324398	1244	ENSRNOG00000033923;ENSRNOG00000006583;ENSRNOG00000062125;ENSRNOG00000019058;ENSRNOG00000034191;ENSRNOG00000018237;ENSRNOG00000016484	Aox2;Hpgds;Aox3;Gstm3l;Fmo1;Gstp1;Gstk1
ko03030	DNA replication	39	0.423651	1.178	0.234395	0.324569	2782	ENSRNOG00000014336;ENSRNOG00000003703;ENSRNOG00000012543;ENSRNOG00000047206;ENSRNOG00000000390;ENSRNOG00000001088;ENSRNOG00000020906;ENSRNOG00000018765;ENSRNOG00000001457;ENSRNOG00000008584;ENSRNOG00000020531;ENSRNOG00000016316	Mcm5;Mcm6;Mcm3;LOC100911727;LOC100910755;Rfc3;Pola2;Pold4;Rfc2;Rnaseh1;Fen1;Mcm2
ko04915	Estrogen signaling pathway	90	0.36379	1.14363	0.24263	0.333985	2297	ENSRNOG00000016846;ENSRNOG00000020401;ENSRNOG00000009348;ENSRNOG00000058337;ENSRNOG00000045654;ENSRNOG00000050647;ENSRNOG00000014776;ENSRNOG00000009495;ENSRNOG00000032585;ENSRNOG00000052795;ENSRNOG00000016695;ENSRNOG00000033119;ENSRNOG00000016592;ENSRNOG00000014233;ENSRNOG00000008030;ENSRNOG00000026293;ENSRNOG00000008015;ENSRNOG00000005616;ENSRNOG00000030170;ENSRNOG00000057096	Pik3cd;Adcy4;Nos3;Plcb2;Hspa1a;LOC108348108;Adcy7;Src;AABR07048992.1;Itpr3;Mmp2;Plcb4;Gnai2;Krt19;Shc2;Jun;Fos;Ncoa3;Krt10;Gnai1
ko04923	Regulation of lipolysis in adipocytes	42	0.412909	1.17321	0.248439	0.336056	842	ENSRNOG00000010805;ENSRNOG00000016846;ENSRNOG00000019217;ENSRNOG00000007415;ENSRNOG00000020401;ENSRNOG00000014776;ENSRNOG00000014684	Fabp4;Pik3cd;Adrb2;Ptgs1;Adcy4;Adcy7;Npr1
ko04975	Fat digestion and absorption	29	0.446912	1.17288	0.249012	0.336056	2417	ENSRNOG00000016826;ENSRNOG00000043176;ENSRNOG00000000437;ENSRNOG00000040108;ENSRNOG00000005420;ENSRNOG00000005906;ENSRNOG00000009980;ENSRNOG00000005250	Pla2g2d;AABR07059308.1;Agpat1;RGD1565355;Abcg8;LOC103690020;Plpp1;Abcg5
ko04210	Apoptosis	131	0.348253	1.13371	0.249453	0.336056	2881	ENSRNOG00000039971;ENSRNOG00000047606;ENSRNOG00000000562;ENSRNOG00000016846;ENSRNOG00000021157;ENSRNOG00000000485;ENSRNOG00000021155;ENSRNOG00000005731;ENSRNOG00000000187;ENSRNOG00000050697;ENSRNOG00000052795;ENSRNOG00000048914;ENSRNOG00000013090;ENSRNOG00000060728;ENSRNOG00000016707;ENSRNOG00000013269;ENSRNOG00000053468;ENSRNOG00000003278;ENSRNOG00000026293;ENSRNOG00000025742;ENSRNOG00000008022;…	Ctla2a;Bcl2a1;Prf1;Pik3cd;Ctss;Bak1;Ctsk;Birc3;Csf2rb;Ctsz;Itpr3;Traf1;Gadd45g;Tuba1a;Casp2;Tnfsf10;Tuba1b;Map3k14;Jun;Lmnb2;Apaf1;Tuba1c;Rattus_norvegicus_newGene_9034;Birc2;Capn1;Sept4;Fos;Capn2;LOC100909441;Il3ra;Actb;Ctsd;Ctsl;Ctsh;Lmnb1;Rattus_norvegicus_newGene_12406;Gadd45b;Daxx
ko01521	EGFR tyrosine kinase inhibitor resistance	71	-0.288186	-1.10661	0.25	0.336056	1371	ENSRNOG00000003491;ENSRNOG00000009615;ENSRNOG00000016551;ENSRNOG00000020723;ENSRNOG00000000299;ENSRNOG00000007106;ENSRNOG00000053979;ENSRNOG00000002833;ENSRNOG00000010957;ENSRNOG00000013780;ENSRNOG00000018903;ENSRNOG00000010392;ENSRNOG00000004517;ENSRNOG00000020811;ENSRNOG00000019742;ENSRNOG00000052745;ENSRNOG00000018233	Prkca;Mtor;Bcl2l11;Pten;Foxo3;Sos1;Egf;Gsk3b;Braf;Nf1;Pik3r1;Nrg1;Igf1;Il6r;Stat3;Met;Gas6
ko04068	FoxO signaling pathway	115	-0.266007	-1.09228	0.252747	0.336056	1373	ENSRNOG00000004332;ENSRNOG00000014597;ENSRNOG00000016551;ENSRNOG00000020723;ENSRNOG00000000299;ENSRNOG00000047014;ENSRNOG00000007106;ENSRNOG00000028616;ENSRNOG00000053979;ENSRNOG00000010957;ENSRNOG00000006136;ENSRNOG00000018903;ENSRNOG00000004517;ENSRNOG00000029986;ENSRNOG00000019742;ENSRNOG00000007706;ENSRNOG00000000521;ENSRNOG00000002345;ENSRNOG00000000190;ENSRNOG00000001389;ENSRNOG00000013397;…	Egfr;Irs1;Bcl2l11;Pten;Foxo3;Homer1;Sos1;Pck1;Egf;Braf;Pdpk1;Pik3r1;Igf1;Insr;Stat3;Prkaa2;Cdkn1a;Rasgef1b;AABR07058539.1;Irs3;Foxo1;Bcl6
ko04720	Long-term potentiation	45	0.408159	1.17014	0.252802	0.336056	1102	ENSRNOG00000012061;ENSRNOG00000058337;ENSRNOG00000011589;ENSRNOG00000052795;ENSRNOG00000059961;ENSRNOG00000006632;ENSRNOG00000013194;ENSRNOG00000033119	Prkcb;Plcb2;Camk2d;Itpr3;Rapgef3;Rps6ka3;Rps6ka2;Plcb4
ko04978	Mineral absorption	41	0.414231	1.16938	0.258145	0.340815	3310	ENSRNOG00000016469;ENSRNOG00000008479;ENSRNOG00000018804;ENSRNOG00000012294;ENSRNOG00000014117;ENSRNOG00000030269;ENSRNOG00000009620;ENSRNOG00000017775;ENSRNOG00000043098;ENSRNOG00000020450;ENSRNOG00000020843;ENSRNOG00000031506;ENSRNOG00000011501;ENSRNOG00000033776;ENSRNOG00000061367;ENSRNOG00000013118;ENSRNOG00000003872;ENSRNOG00000031540	Fxyd2;Slc8a1;Ripor2;Heph;Hmox1;Atp2b2;Cybrd1;Slc5a1;Mt2A;Slc26a6;LOC100360087;Ftl1;Atp1b3;LOC100359668;Atp7a;Atox1;Slc40a1;LOC100362384
ko00592	alpha-Linolenic acid metabolism	13	0.531	1.18508	0.259312	0.340815	996	ENSRNOG00000016826;ENSRNOG00000002657;Rattus_norvegicus_newGene_9486	Pla2g2d;Pla2g4a;Rattus_norvegicus_newGene_9486
ko05230	Central carbon metabolism in cancer	60	0.382521	1.15396	0.264601	0.342892	1831	ENSRNOG00000026235;ENSRNOG00000016846;ENSRNOG00000047276;ENSRNOG00000006116;ENSRNOG00000011329;ENSRNOG00000056246;ENSRNOG00000002227;ENSRNOG00000015948;ENSRNOG00000046891;ENSRNOG00000018824;ENSRNOG00000016050;ENSRNOG00000017163;ENSRNOG00000056728;ENSRNOG00000006393	Hk3;Pik3cd;AABR07044711.1;Hk2;Pkm;Gls;Kit;Slc1a5;Hk1;Slc7a5;Fgfr1;Pfkp;G6pd;Sirt6
ko04144	Endocytosis	268	0.320693	1.09331	0.266667	0.342892	1491	ENSRNOG00000021100;ENSRNOG00000049590;ENSRNOG00000017172;ENSRNOG00000012369;ENSRNOG00000007679;ENSRNOG00000004322;ENSRNOG00000026136;ENSRNOG00000019890;ENSRNOG00000000763;ENSRNOG00000045654;ENSRNOG00000050647;ENSRNOG00000045924;ENSRNOG00000019308;ENSRNOG00000042189;ENSRNOG00000015674;ENSRNOG00000049115;ENSRNOG00000019604;ENSRNOG00000007584;ENSRNOG00000003954;ENSRNOG00000018406;ENSRNOG00000009495;…	Tnfaip8l2;RT1-M2;Mvb12b;Fam174b;Cyth4;Sh3kbp1;Tnfaip8;Folr2;RT1-M3-1;Hspa1a;LOC108348108;RT1-T24-3;Arrb2;Rab31;Acap1;Ccr5;Pld2;Ehd4;Il2rg;Wipf1;Src;AABR07048992.1;Kif5a;Arap3;Dab2;Arrb1;Sntb1;AABR07044364.1;RT1-T24-4;Cxcr4;Arpc1b;RT1-CE1;Grk5;RT1-A2;Trafd1;Il2rb
ko04721	Synaptic vesicle cycle	41	0.410919	1.16003	0.266917	0.342892	2219	ENSRNOG00000005479;ENSRNOG00000015420;ENSRNOG00000021013;ENSRNOG00000008237;ENSRNOG00000050657;ENSRNOG00000006926;ENSRNOG00000008890;ENSRNOG00000009080	Slc1a2;Stxbp1;Stx3;Unc13b;Crlf3;Atp6v0d2;Slc18a2;Atp6v1d
ko04966	Collecting duct acid secretion	20	0.4783	1.16511	0.267857	0.342892	3647	ENSRNOG00000020951;ENSRNOG00000050657;ENSRNOG00000009629;ENSRNOG00000006926;ENSRNOG00000009080;ENSRNOG00000011891;ENSRNOG00000008163;ENSRNOG00000007392;ENSRNOG00000006542	Slc4a1;Crlf3;Car2;Atp6v0d2;Atp6v1d;Atp6v1b2;Atp6v1g1;Atp6v1f;Atp6v0c
ko00600	Sphingolipid metabolism	41	0.409229	1.15526	0.269424	0.342892	2551	ENSRNOG00000007561;ENSRNOG00000017022;ENSRNOG00000052990;ENSRNOG00000000257;ENSRNOG00000015895;ENSRNOG00000010034;ENSRNOG00000007637;ENSRNOG00000062030;ENSRNOG00000003759;ENSRNOG00000009980;ENSRNOG00000012536;ENSRNOG00000016962	Glb1l2;Cerk;Cers5;Smpd3;B4galt6;Asah1;Acer2;Cers1;Galc;Plpp1;Sgms1;Neu2
ko00130	Ubiquinone and other terpenoid-quinone biosynthesis	13	-0.439324	-1.14704	0.269737	0.342892	3864	ENSRNOG00000011164;ENSRNOG00000001171;ENSRNOG00000058750;ENSRNOG00000050828;ENSRNOG00000012975;ENSRNOG00000016348	Coq6;Coq5;LOC103693015;Vkorc1;Ggcx;Tat
ko01210	2-Oxocarboxylic acid metabolism	17	-0.406922	-1.15718	0.276224	0.347713	3987	ENSRNOG00000011782;ENSRNOG00000011861;ENSRNOG00000033915;ENSRNOG00000055572;ENSRNOG00000024128;ENSRNOG00000010277;ENSRNOG00000016356;ENSRNOG00000005849;ENSRNOG00000015020;ENSRNOG00000059579	Got2;Aadat;Gpt;Idh3g;Aco2;Idh3a;Got1;Aco1;Idh1;Gpt2
ko00340	Histidine metabolism	19	-0.393683	-1.14131	0.276978	0.347713	4643	ENSRNOG00000015591;ENSRNOG00000001344;ENSRNOG00000002342;ENSRNOG00000001261;ENSRNOG00000004027;ENSRNOG00000029778;ENSRNOG00000043404;ENSRNOG00000012872;ENSRNOG00000002848;ENSRNOG00000004502;ENSRNOG00000014645;Rattus_norvegicus_newGene_13080	Cndp2;Aldh2;Aldh3a2;Ftcd;Aldh9a1;Maob;Uroc1;Carnmt1;Maoa;Hal;Aldh7a1;Rattus_norvegicus_newGene_13080
ko05203	Viral carcinogenesis	168	0.329707	1.09467	0.278013	0.347713	1845	ENSRNOG00000049590;ENSRNOG00000016846;Rattus_norvegicus_newGene_9946;ENSRNOG00000047276;ENSRNOG00000020918;ENSRNOG00000000763;ENSRNOG00000012160;ENSRNOG00000011329;ENSRNOG00000045924;ENSRNOG00000000485;ENSRNOG00000028415;ENSRNOG00000017414;ENSRNOG00000049115;ENSRNOG00000009495;ENSRNOG00000056756;ENSRNOG00000022769;ENSRNOG00000048914;ENSRNOG00000000787;ENSRNOG00000042905;ENSRNOG00000050183;ENSRNOG…	RT1-M2;Pik3cd;Rattus_norvegicus_newGene_9946;AABR07044711.1;Ccnd1;RT1-M3-1;Syk;Pkm;RT1-T24-3;Bak1;Cdc20;Irf7;Ccr5;Src;Actn1;Sp100;Traf1;AABR07044364.1;RT1-T24-4;RT1-CE1;Hdac7;RT1-A2;Ccnd2;RT1-T24-1;Atp6v0d2;Jun
ko04218	Cellular senescence	154	0.334572	1.10187	0.282051	0.349801	3147	ENSRNOG00000002418;ENSRNOG00000049590;ENSRNOG00000016846;ENSRNOG00000016708;ENSRNOG00000020918;ENSRNOG00000020652;ENSRNOG00000000763;ENSRNOG00000045924;ENSRNOG00000010830;ENSRNOG00000052795;ENSRNOG00000013090;ENSRNOG00000000787;ENSRNOG00000031233;ENSRNOG00000042905;ENSRNOG00000050108;ENSRNOG00000037509;ENSRNOG00000050183;ENSRNOG00000030712;ENSRNOG00000008941;ENSRNOG00000057710;ENSRNOG00000032596;…	Tgfb2;RT1-M2;Pik3cd;Necab3;Ccnd1;Tgfb1;RT1-M3-1;RT1-T24-3;Slc25a4;Itpr3;Gadd45g;AABR07044364.1;Mapk12;RT1-T24-4;LOC100911319;Chek2;RT1-CE1;RT1-A2;Ets1;Ccnd2;RT1-T24-1;Rassf5;Mapk11;Zfp36l2;Rad9b;Ppp3cc;Capn1;Gata4;RT1-A1;Lin37;Rras;Capn2;E2f5;Traf3ip2;Cdc25a;RT1-CE7;Nbn;E2f2;Gadd45b;RT1-M6-1;LOC103690035;Rras2;Map2k3;Nfatc4;RT1-CE10;Mapk3;Rheb
ko04924	Renin secretion	45	0.398255	1.14175	0.28269	0.349801	2297	ENSRNOG00000012721;ENSRNOG00000019217;ENSRNOG00000058337;ENSRNOG00000052795;ENSRNOG00000014684;ENSRNOG00000033119;ENSRNOG00000016592;Rattus_norvegicus_newGene_6904;ENSRNOG00000009745;ENSRNOG00000011648;ENSRNOG00000057096	Ednra;Adrb2;Plcb2;Itpr3;Npr1;Plcb4;Gnai2;Rattus_norvegicus_newGene_6904;Ppp3cc;Aqp1;Gnai1
ko00980	Metabolism of xenobiotics by cytochrome P450	45	0.396004	1.13529	0.292653	0.35854	1244	ENSRNOG00000049911;ENSRNOG00000029844;ENSRNOG00000006583;ENSRNOG00000005565;ENSRNOG00000019058;ENSRNOG00000038331;ENSRNOG00000018237;ENSRNOG00000016484	LOC102556347;Akr1c2;Hpgds;Traf3ip3;Gstm3l;Akr1c1;Gstp1;Gstk1
ko00730	Thiamine metabolism	11	-0.467063	-1.16306	0.292835	0.35854	3097	ENSRNOG00000042427;ENSRNOG00000045686;ENSRNOG00000055714;ENSRNOG00000045738	Gskip;Nfs1;Ak7;Ak4
ko00380	Tryptophan metabolism	44	-0.320917	-1.12629	0.29703	0.361264	3963	ENSRNOG00000002342;ENSRNOG00000001770;ENSRNOG00000010697;ENSRNOG00000011861;ENSRNOG00000024629;ENSRNOG00000003709;ENSRNOG00000016097;ENSRNOG00000004027;ENSRNOG00000016173;ENSRNOG00000006483;ENSRNOG00000029778;ENSRNOG00000025926;ENSRNOG00000015354;ENSRNOG00000006364;ENSRNOG00000008364;ENSRNOG00000050205;ENSRNOG00000018522;ENSRNOG00000002848;ENSRNOG00000047565;ENSRNOG00000014645;ENSRNOG00000005061;…	Aldh3a2;Ehhadh;Hadh;Aadat;Hadha;Kmo;Kyat1;Aldh9a1;Cyp1a2;Heatr5a;Maob;Heatr5b;Aox1;Dld;Cat;Afmid;LOC100911186;Maoa;Echs1;Aldh7a1;Dlst;Dhtkd1;Tdo2;Acat2l1;Ido2;Acmsd;Rattus_norvegicus_newGene_13080;Acat2
ko01522	Endocrine resistance	77	0.356643	1.10573	0.298165	0.361264	2167	ENSRNOG00000016846;ENSRNOG00000020401;ENSRNOG00000016708;ENSRNOG00000020918;ENSRNOG00000014776;ENSRNOG00000009495;ENSRNOG00000016695;ENSRNOG00000007443;ENSRNOG00000059984;ENSRNOG00000031233;ENSRNOG00000000442;ENSRNOG00000014011;ENSRNOG00000008030;ENSRNOG00000026293;ENSRNOG00000006984;ENSRNOG00000008015;ENSRNOG00000005616	Pik3cd;Adcy4;Necab3;Ccnd1;Adcy7;Src;Mmp2;Jag1;Dll1;Mapk12;Notch4;Dll4;Shc2;Jun;Mapk11;Fos;Ncoa3
ko00601	Glycosphingolipid biosynthesis - lacto and neolacto series	12	-0.448107	-1.12224	0.302326	0.364407	1921	ENSRNOG00000019843;ENSRNOG00000023778;ENSRNOG00000007625;ENSRNOG00000014018	St3gal3;Gcnt2;B3galt1;St8sia1
ko04530	Tight junction	140	0.332611	1.08589	0.307943	0.369265	2478	ENSRNOG00000038881;ENSRNOG00000031058;ENSRNOG00000030118;ENSRNOG00000020918;ENSRNOG00000018524;ENSRNOG00000042848;ENSRNOG00000009495;ENSRNOG00000056756;ENSRNOG00000016367;ENSRNOG00000008990;ENSRNOG00000060728;ENSRNOG00000005480;ENSRNOG00000001704;ENSRNOG00000020027;ENSRNOG00000020246;ENSRNOG00000053468;ENSRNOG00000002886;ENSRNOG00000004482;ENSRNOG00000020014;ENSRNOG00000013836;ENSRNOG00000033653;…	Hcls1;Was;Msn;Ccnd1;Ezr;Jam2;Src;Actn1;Vasp;Amotl1;Tuba1a;Ybx3;Runx1;Arhgef2;Myl9;Tuba1b;Myh10;Ccdc88c;Myh14;Arhgap17;Mpp3;Ppp2r2d;Jun;Ankrd24;Rab13;Tuba1c;Synpo;Micall2;Cldn2;Cldn14;Samd1;Gata4;Myl12a;LOC100909441;Actr3;Actb;Prkab1
ko05020	Prion disease	240	0.315288	1.06873	0.311272	0.370224	2434	ENSRNOG00000006940;ENSRNOG00000016846;ENSRNOG00000003622;ENSRNOG00000007350;ENSRNOG00000013014;ENSRNOG00000004649;ENSRNOG00000012749;ENSRNOG00000018371;ENSRNOG00000001480;ENSRNOG00000012807;ENSRNOG00000000596;ENSRNOG00000021259;ENSRNOG00000012804;ENSRNOG00000010906;ENSRNOG00000045654;ENSRNOG00000050647;ENSRNOG00000010830;ENSRNOG00000032585;ENSRNOG00000052795;ENSRNOG00000052226;ENSRNOG00000005299;…	Ncf4;Pik3cd;Cybb;Rac2;Cyba;Il1b;C1qb;Tubb6;Ncf1;C1qa;Fyn;Prnp;C1qc;Ccl5;Hspa1a;LOC108348108;Slc25a4;AABR07048992.1;Itpr3;LOC108348144;Kif5a;Mapk12;Mt-nd2;Tuba1b;Mt-co3;LOC100361934;Mt-atp6;Mt-nd1;Cav1;Apaf1;Mapk11;Tuba1c;Ppp3cc;Mt-nd4;Rattus_norvegicus_newGene_11684;Mt-atp8;Mt-nd3;LOC100909441;Tubb2b;Mt-co2
ko05034	Alcoholism	78	0.352903	1.09528	0.311927	0.370224	3327	ENSRNOG00000006108;ENSRNOG00000047914;ENSRNOG00000018242;ENSRNOG00000011070;ENSRNOG00000032401;ENSRNOG00000001302;ENSRNOG00000055597;ENSRNOG00000016592;ENSRNOG00000028404;ENSRNOG00000000568;ENSRNOG00000008030;ENSRNOG00000050469;ENSRNOG00000024751;ENSRNOG00000008890;ENSRNOG00000010386;ENSRNOG00000057096;ENSRNOG00000001309;ENSRNOG00000050201;ENSRNOG00000031915;ENSRNOG00000052555;ENSRNOG00000033045;…	Gngt2;Gng11;Camkk1;Gnb4;H3f3c;Adora2a;Hdac7;Gnai2;Ppp1r1b;Slc29a3;Shc2;LOC100912034;H2afy2;Slc18a2;H2afx;Gnai1;Camkk2;Slc29a2;Hdac10;Hist2h2aa2;H2afj;Gnb5;Hist2h2aa3;Mapk3;Hdac1;Atf4;LOC103690002
ko00270	Cysteine and methionine metabolism	48	-0.302937	-1.07714	0.326316	0.385337	3740	ENSRNOG00000011782;ENSRNOG00000013009;ENSRNOG00000001388;ENSRNOG00000039300;ENSRNOG00000016097;ENSRNOG00000001440;ENSRNOG00000006302;ENSRNOG00000057089;ENSRNOG00000008103;ENSRNOG00000011351;ENSRNOG00000040120;ENSRNOG00000006615;ENSRNOG00000016356;ENSRNOG00000000585;ENSRNOG00000010625;ENSRNOG00000046379;ENSRNOG00000017821;ENSRNOG00000017593;ENSRNOG00000016348	Got2;Ldha;Sds;Ahcyl2;Kyat1;Mdh2;Gclc;LOC103691744;Mdh1;Mat1a;Bhmt2;Mtap;Got1;Amd1;Dnmt3b;Srm;Agxt2;Mtr;Tat
ko03018	RNA degradation	77	-0.275101	-1.0619	0.330769	0.388623	2480	ENSRNOG00000001555;ENSRNOG00000017895;ENSRNOG00000042951;ENSRNOG00000009125;ENSRNOG00000019525;ENSRNOG00000049370;ENSRNOG00000023140;Rattus_norvegicus_newGene_10210;ENSRNOG00000053932;Rattus_norvegicus_newGene_9460;ENSRNOG00000012271;ENSRNOG00000019579;ENSRNOG00000028543;ENSRNOG00000017613;ENSRNOG00000050500;ENSRNOG00000045895	Btg3;Eno1;Xrn1;Dis3;Hspa9;LOC100360750;Pnldc1;Rattus_norvegicus_newGene_10210;Ddx6;Rattus_norvegicus_newGene_9460;Cnot1;Edc3;AABR07052523.1;Tent4a;Tob2;LOC100912393
ko00071	Fatty acid degradation	50	-0.295815	-1.06331	0.352941	0.412589	2149	ENSRNOG00000003108;ENSRNOG00000019180;ENSRNOG00000013766;ENSRNOG00000016265;ENSRNOG00000004027;ENSRNOG00000010633;ENSRNOG00000018522;ENSRNOG00000017642;ENSRNOG00000047565;ENSRNOG00000014645;ENSRNOG00000008474;ENSRNOG00000012966;ENSRNOG00000020624;ENSRNOG00000012770;ENSRNOG00000046845;ENSRNOG00000008842;ENSRNOG00000013975;ENSRNOG00000014718;Rattus_norvegicus_newGene_13080;ENSRNOG00000019189	Acbd4;Acsl4;Acaa2;Acsl5;Aldh9a1;Acsl1;LOC100911186;Acbd5;Echs1;Aldh7a1;Acox3;Acadl;Acadsb;Spata9;AABR07028887.1;Cyp4a8;Acat2l1;Acsl3;Rattus_norvegicus_newGene_13080;Acat2
ko00120	Primary bile acid biosynthesis	16	-0.380855	-1.05017	0.356401	0.414551	3775	ENSRNOG00000051912;ENSRNOG00000011413;ENSRNOG00000056688;ENSRNOG00000017188;ENSRNOG00000009488;ENSRNOG00000010519;ENSRNOG00000007378;ENSRNOG00000009730	Acnat2;Scp2;Acnat1;Cyp27a1;Cyp7a1;Cyp39a1;Acox2;Cyp7b1
ko05220	Chronic myeloid leukemia	76	0.345942	1.07086	0.370115	0.428125	1392	ENSRNOG00000002418;ENSRNOG00000016846;ENSRNOG00000011882;ENSRNOG00000016708;ENSRNOG00000020918;ENSRNOG00000020652;ENSRNOG00000000485;ENSRNOG00000013090;ENSRNOG00000001704;ENSRNOG00000017326	Tgfb2;Pik3cd;Gab2;Necab3;Ccnd1;Tgfb1;Bak1;Gadd45g;Runx1;Ctbp2
ko00350	Tyrosine metabolism	26	0.419321	1.07402	0.372973	0.428125	623	ENSRNOG00000033923;ENSRNOG00000062125	Aox2;Aox3
ko05165	Human papillomavirus infection	277	0.305209	1.04313	0.373593	0.428125	1999	ENSRNOG00000028814;ENSRNOG00000049590;ENSRNOG00000001959;ENSRNOG00000016846;ENSRNOG00000003897;ENSRNOG00000016708;ENSRNOG00000047276;ENSRNOG00000020918;ENSRNOG00000000763;ENSRNOG00000001250;ENSRNOG00000011329;ENSRNOG00000045924;ENSRNOG00000000485;ENSRNOG00000043451;ENSRNOG00000004861;ENSRNOG00000059504;ENSRNOG00000050657;ENSRNOG00000003304;ENSRNOG00000011292;ENSRNOG00000045829;ENSRNOG00000007443;…	Oasl2;RT1-M2;Mx1;Pik3cd;Col1a1;Necab3;AABR07044711.1;Ccnd1;RT1-M3-1;Lfng;Pkm;RT1-T24-3;Bak1;Spp1;Itga4;AABR07015078.2;Crlf3;Chad;Col1a2;Thbs1;Jag1;Lama4;AABR07044364.1;Mfng;Notch4;AABR07015057.1;RT1-T24-4;AABR07015067.1;Fzd6;RT1-CE1;AABR07015081.2;RT1-A2;Maml2;Itgb7;Col4a2;Itga2b;Col6a2;Ccnd2;RT1-T24-1;Col6a5;Axin2;Atp6v0d2;Lamc2;Ppp2r2d;Wnt4;NEWGENE_621351;Apc2;Col4a1;Ikbke
ko04742	Taste transduction	20	0.435369	1.06053	0.384615	0.438596	2821	ENSRNOG00000020401;ENSRNOG00000058337;ENSRNOG00000052795;ENSRNOG00000033119;ENSRNOG00000013102;ENSRNOG00000019368;ENSRNOG00000013895;ENSRNOG00000000774	Adcy4;Plcb2;Itpr3;Plcb4;Entpd2;Scnn1a;Npdc1;Gabbr1
ko03460	Fanconi anemia pathway	47	0.367907	1.05762	0.389788	0.442327	4407	ENSRNOG00000006661;ENSRNOG00000012111;ENSRNOG00000053079;ENSRNOG00000016689;ENSRNOG00000025126;ENSRNOG00000019108;ENSRNOG00000001111;Rattus_norvegicus_newGene_11099;ENSRNOG00000016706;ENSRNOG00000056721;ENSRNOG00000020670;ENSRNOG00000001845;ENSRNOG00000023968;ENSRNOG00000008309;ENSRNOG00000024867;ENSRNOG00000027249;ENSRNOG00000024445;ENSRNOG00000050492;ENSRNOG00000013005;ENSRNOG00000001720;ENSRNO…	Rad51c;Poli;AC117889.1;Fanci;Palb2;Rmi1;Brca2;Rattus_norvegicus_newGene_11099;Fanca;Fancm;Atrip;Top3b;Fancf;Rpa3;Eme2;Fancl;Slx4;LOC100911807;Rpa2;Hes1;Faap24;Slx1b;AABR07030926.1;Brca1;Ercc1
ko04340	Hedgehog signaling pathway	39	0.379854	1.05622	0.396178	0.446082	1651	ENSRNOG00000008332;ENSRNOG00000020918;ENSRNOG00000019308;ENSRNOG00000026857;ENSRNOG00000017406;ENSRNOG00000030404;ENSRNOG00000049862;ENSRNOG00000013076;ENSRNOG00000057710	Smo;Ccnd1;Arrb2;Kif7;Atrnl1;Arrb1;Rnf157;Csnk1e;Ccnd2
ko04110	Cell cycle	102	0.329577	1.04752	0.397075	0.446082	2882	ENSRNOG00000002418;ENSRNOG00000014336;ENSRNOG00000021248;ENSRNOG00000016708;ENSRNOG00000020918;ENSRNOG00000020652;ENSRNOG00000028415;ENSRNOG00000003703;ENSRNOG00000013090;ENSRNOG00000012543;ENSRNOG00000037509;ENSRNOG00000057710;ENSRNOG00000005376;ENSRNOG00000046428;ENSRNOG00000010760;ENSRNOG00000020737;ENSRNOG00000016316;ENSRNOG00000019222;ENSRNOG00000047741;ENSRNOG00000011241;ENSRNOG00000019822;…	Tgfb2;Mcm5;Cdc25b;Necab3;Ccnd1;Tgfb1;Cdc20;Mcm6;Gadd45g;Mcm3;Chek2;Ccnd2;Mad2l1;Lrrc75b;E2f5;Cdc25a;Mcm2;Tfdp1;E2f2;Tfdp2;Gadd45b;Bub1;Zbtb49
ko00240	Pyrimidine metabolism	51	0.358816	1.04894	0.399513	0.446082	2878	ENSRNOG00000004972;ENSRNOG00000037060;ENSRNOG00000014574;ENSRNOG00000007690;ENSRNOG00000032394;ENSRNOG00000005981;ENSRNOG00000016475;ENSRNOG00000047314;ENSRNOG00000003650;ENSRNOG00000007221;ENSRNOG00000018358;ENSRNOG00000012724;ENSRNOG00000018904;ENSRNOG00000015063;ENSRNOG00000011467	Upp1;Odf3b;Entpd1;Cmpk2;Tymp;Nt5c3a;Nt5c3b;Tk1;Nt5c;Dut;Nt5dc2;RGD1559786;Dtymk;Dhodh;Uck1
ko05214	Glioma	61	0.350532	1.05999	0.402367	0.446082	1005	ENSRNOG00000016846;ENSRNOG00000012061;ENSRNOG00000016708;ENSRNOG00000020918;ENSRNOG00000000485;ENSRNOG00000011589;ENSRNOG00000051986;ENSRNOG00000013090	Pik3cd;Prkcb;Necab3;Ccnd1;Bak1;Camk2d;Plcg2;Gadd45g
ko04614	Renin-angiotensin system	14	-0.381403	-1.01739	0.402685	0.446082	2495	ENSRNOG00000047387;ENSRNOG00000011561;ENSRNOG00000055229;Rattus_norvegicus_newGene_3943	Lnpep;Nln;LOC108348118;Rattus_norvegicus_newGene_3943
ko00514	Other types of O-glycan biosynthesis	37	0.379112	1.04427	0.406932	0.44865	1144	ENSRNOG00000001250;ENSRNOG00000017021;ENSRNOG00000012037;ENSRNOG00000002403;ENSRNOG00000015845;ENSRNOG00000008133	Lfng;Galnt18;Galnt7;Fam129a;Fam129b;Mfng
ko04310	Wnt signaling pathway	134	0.318709	1.03662	0.420131	0.460132	2083	ENSRNOG00000051952;ENSRNOG00000012061;ENSRNOG00000007350;ENSRNOG00000058337;ENSRNOG00000020918;ENSRNOG00000056297;ENSRNOG00000011589;ENSRNOG00000003207;ENSRNOG00000036680;ENSRNOG00000033119;ENSRNOG00000027357;ENSRNOG00000045543;ENSRNOG00000007765;ENSRNOG00000004660;ENSRNOG00000017326;ENSRNOG00000013076;ENSRNOG00000022417;ENSRNOG00000057710;ENSRNOG00000012364;ENSRNOG00000055010;ENSRNOG00000013166;…	Tes;Prkcb;Rac2;Plcb2;Ccnd1;Fmnl3;Camk2d;Fmnl1;Notum;Plcb4;Sox17;Frat2;Frzb;Fzd6;Ctbp2;Csnk1e;Prickle3;Ccnd2;Prickle2;Axin2;Wnt4;Camk2g;Siah1;Fmnl2;Jun;Apc2;Ppp3cc;Nkd1
ko04140	Autophagy - animal	140	-0.240076	-1.02343	0.421687	0.460132	3064	ENSRNOG00000007496;ENSRNOG00000023622;ENSRNOG00000037505;ENSRNOG00000018975;ENSRNOG00000016984;ENSRNOG00000010153;ENSRNOG00000008614;ENSRNOG00000017422;ENSRNOG00000008767;ENSRNOG00000050960;ENSRNOG00000020155;ENSRNOG00000060707;ENSRNOG00000056810;ENSRNOG00000013035;ENSRNOG00000007946;ENSRNOG00000018677;ENSRNOG00000007486;ENSRNOG00000008292;ENSRNOG00000006069;ENSRNOG00000005389;ENSRNOG00000013669;…	Mtmr4;LOC100910021;Ulk1;Atg9a;Atg13;Raf1;Zfyve1;Ambra1;Atg4c;AABR07040864.1;Mapk8;Atg2a;AABR07037536.1;Rab33b;Bcl2l1;Akt2;Atg7;Hif1a;Eif2ak3;LOC103694903;Pik3r4;Akt3;Stx17;Smcr8;Ralgapa1;Mtmr3;Mapk9;Irs1;Mtor;Pten;Tp53inp2;Ddit4;Traf6;Prkacb;Pdpk1;Pik3r1;Ern1;Ralgapa2;Prkaa2;Deptor;Irs3
ko00220	Arginine biosynthesis	16	0.444804	1.0475	0.423562	0.460132	861	ENSRNOG00000009348;ENSRNOG00000049560;ENSRNOG00000056246	Nos3;Glul;Gls
ko05217	Basal cell carcinoma	36	0.377427	1.0359	0.425258	0.460132	2483	ENSRNOG00000008332;ENSRNOG00000000485;ENSRNOG00000026857;ENSRNOG00000013090;ENSRNOG00000021276;ENSRNOG00000004660;ENSRNOG00000055010;ENSRNOG00000013166;ENSRNOG00000033791;ENSRNOG00000005872;ENSRNOG00000049232	Smo;Bak1;Kif7;Gadd45g;Bmp2;Fzd6;Axin2;Wnt4;Apc2;Tcf7;Tcf7l2
ko04916	Melanogenesis	69	0.333896	1.02455	0.429907	0.463009	2483	ENSRNOG00000012061;ENSRNOG00000020401;ENSRNOG00000058337;ENSRNOG00000011589;ENSRNOG00000014776;ENSRNOG00000002227;ENSRNOG00000033119;ENSRNOG00000004660;ENSRNOG00000016592;ENSRNOG00000013166;ENSRNOG00000009783;ENSRNOG00000005386;ENSRNOG00000010997;ENSRNOG00000057096;ENSRNOG00000005872;ENSRNOG00000049232	Prkcb;Adcy4;Plcb2;Camk2d;Adcy7;Kit;Plcb4;Fzd6;Gnai2;Wnt4;Camk2g;Kitlg;Ednrb;Gnai1;Tcf7;Tcf7l2
ko00790	Folate biosynthesis	27	0.398779	1.03154	0.434088	0.465357	297	ENSRNOG00000049911;ENSRNOG00000009513	LOC102556347;Akr1b1
ko00590	Arachidonic acid metabolism	63	0.339884	1.029	0.439809	0.467409	1897	ENSRNOG00000016826;ENSRNOG00000002657;ENSRNOG00000007918;ENSRNOG00000049911;ENSRNOG00000007415;ENSRNOG00000006583;ENSRNOG00000030154;ENSRNOG00000009751;ENSRNOG00000033680;ENSRNOG00000010461;ENSRNOG00000020775;ENSRNOG00000062276;ENSRNOG00000021735;ENSRNOG00000052564;ENSRNOG00000031004	Pla2g2d;Pla2g4a;Tbxas1;LOC102556347;Ptgs1;Hpgds;Cyp4a2;Gpx7;LOC108348266;Gpx8;Cyp2b2;AABR07044631.2;Akr1c15;Gpx3;Cyp2j4
ko00910	Nitrogen metabolism	10	0.494971	1.0404	0.440957	0.467409	866	ENSRNOG00000049560;ENSRNOG00000021355;ENSRNOG00000009629	Glul;Car6;Car2
ko04911	Insulin secretion	52	0.347898	1.02115	0.442029	0.467409	1835	ENSRNOG00000016469;ENSRNOG00000012061;ENSRNOG00000020401;ENSRNOG00000019440;ENSRNOG00000058337;ENSRNOG00000011589;ENSRNOG00000014776;ENSRNOG00000052795;ENSRNOG00000033119;ENSRNOG00000029264;ENSRNOG00000020714;ENSRNOG00000009783	Fxyd2;Prkcb;Adcy4;Kcnn4;Plcb2;Camk2d;Adcy7;Itpr3;Plcb4;Kcnn1;Trpm4;Camk2g
ko03020	RNA polymerase	32	0.380564	1.0221	0.444156	0.467532	4496	ENSRNOG00000012664;ENSRNOG00000049116;ENSRNOG00000010408;ENSRNOG00000019293;ENSRNOG00000020799;ENSRNOG00000050560;ENSRNOG00000016231;ENSRNOG00000010028;ENSRNOG00000011214;ENSRNOG00000000954;ENSRNOG00000007548;ENSRNOG00000004471;ENSRNOG00000013545;ENSRNOG00000016960;ENSRNOG00000015720	Polr1e;Polr2h;Polr2k;AABR07006025.1;LOC103690054;Polr2i;Polr2d;Polr3d;Polr2f;Polr1d;Polr3f;Polr3h;Polr2e;Polr3e;Polr2c
ko04130	SNARE interactions in vesicular transport	32	0.37925	1.01857	0.448052	0.469509	4319	ENSRNOG00000021013;ENSRNOG00000012659;ENSRNOG00000048248;ENSRNOG00000013165;ENSRNOG00000012748;ENSRNOG00000003849;ENSRNOG00000006139;ENSRNOG00000016619;ENSRNOG00000003402;ENSRNOG00000050552;ENSRNOG00000019302;ENSRNOG00000003071;ENSRNOG00000005281;ENSRNOG00000018847;ENSRNOG00000006989;ENSRNOG00000015670	Stx3;Vamp5;LOC100910446;Bet1l;Vamp8;Stx8;Stx18;Use1;Stx6;AABR07053516.1;Stx4;Vamp4;Stx16;Stx5;Vamp2;Stx7
ko00040	Pentose and glucuronate interconversions	18	-0.336573	-0.965893	0.457143	0.47646	407	ENSRNOG00000001990	Ugt2b17
ko04657	IL-17 signaling pathway	59	0.337759	1.01708	0.458781	0.47646	3239	ENSRNOG00000013973;ENSRNOG00000004649;ENSRNOG00000011483;ENSRNOG00000031233;ENSRNOG00000001351;ENSRNOG00000026293;ENSRNOG00000006984;ENSRNOG00000025100;ENSRNOG00000008015;ENSRNOG00000000595;ENSRNOG00000005528;ENSRNOG00000050117;ENSRNOG00000053583;ENSRNOG00000011153;ENSRNOG00000047035;ENSRNOG00000050323	Lcn2;Il1b;S100a9;Mapk12;Trafd1;Jun;Mapk11;Ikbke;Fos;Traf3ip2;Tbk1;AABR07047899.1;Mapk3;Il17ra;Fadd;Srsf1
ko00010	Glycolysis / Gluconeogenesis	63	0.333809	1.01061	0.468415	0.484303	1519	ENSRNOG00000026235;ENSRNOG00000047276;ENSRNOG00000006116;ENSRNOG00000011329;ENSRNOG00000002185;ENSRNOG00000007102;ENSRNOG00000053240;ENSRNOG00000046891;ENSRNOG00000017163;ENSRNOG00000010133;ENSRNOG00000052802	Hk3;AABR07044711.1;Hk2;Pkm;Pgm2;Acss1;Soga1;Hk1;Pfkp;Bpgm;Aldoa
ko05100	Bacterial invasion of epithelial cells	64	0.331561	1.00543	0.476077	0.490046	2475	ENSRNOG00000016846;ENSRNOG00000038881;ENSRNOG00000059705;ENSRNOG00000017804;ENSRNOG00000009495;ENSRNOG00000000991;ENSRNOG00000043182;ENSRNOG00000008030;ENSRNOG00000056836;Rattus_norvegicus_newGene_12297;ENSRNOG00000013152;ENSRNOG00000020393;ENSRNOG00000034254;ENSRNOG00000018747;ENSRNOG00000007462	Pik3cd;Hcls1;Elmo1;Sept1;Src;Arpc1b;Sept6;Shc2;Cav1;Rattus_norvegicus_newGene_12297;Arhgap10;Rhog;Actb;LOC102555457;Sept8
ko05226	Gastric cancer	103	-0.245546	-1.00196	0.481818	0.493771	2808	ENSRNOG00000059244;ENSRNOG00000018140;ENSRNOG00000017879;ENSRNOG00000001708;ENSRNOG00000016029;ENSRNOG00000056810;ENSRNOG00000016242;ENSRNOG00000018677;ENSRNOG00000051965;ENSRNOG00000060626;ENSRNOG00000013867;ENSRNOG00000017106;ENSRNOG00000061814;ENSRNOG00000020857;ENSRNOG00000015911;ENSRNOG00000021497;ENSRNOG00000013265;ENSRNOG00000049965;ENSRNOG00000020423;ENSRNOG00000016119;ENSRNOG00000004332;…	LOC100909849;Smad2;Gab1;Dvl3;Rb1;AABR07037536.1;Fzd1;Akt2;Smad4;Polk;Fgf1;Csnk1a1;Dgcr2;Ppfia1;Lrp5;Akt3;Tgfbr2;LOC103693608;Apc;Fzd7;Egfr;Cdh1;Fzd5;Mtor;Sos1;Egf;Gsk3b;Braf;Lrp6;Pik3r1;Rxra;E2f3;Met;Reg4;Rarb;Cdkn1a;Cdh17
ko00860	Porphyrin and chlorophyll metabolism	33	0.36691	0.990826	0.48631	0.495062	933	ENSRNOG00000000167;ENSRNOG00000012294;ENSRNOG00000011778;ENSRNOG00000014117	Alas2;Heph;Blvra;Hmox1
ko04146	Peroxisome	91	-0.249517	-0.995733	0.487603	0.495062	3799	ENSRNOG00000001770;ENSRNOG00000015840;ENSRNOG00000016655;ENSRNOG00000049982;ENSRNOG00000051912;ENSRNOG00000018838;ENSRNOG00000003108;ENSRNOG00000019180;ENSRNOG00000018920;ENSRNOG00000016265;ENSRNOG00000025991;ENSRNOG00000049604;ENSRNOG00000011413;ENSRNOG00000009718;ENSRNOG00000021216;ENSRNOG00000056688;ENSRNOG00000019048;ENSRNOG00000055295;ENSRNOG00000004601;ENSRNOG00000008748;ENSRNOG00000010633;…	Ehhadh;Hsd17b4;Pex6;Pex26;Acnat2;Paox;Acbd4;Acsl4;Slc25a17;Acsl5;Pex1;Mvk;Scp2;Pex12;Pex11b;Acnat1;Sod2;Pecr;Hao1;Pex2;Acsl1;Pmvk;Agxt;Cat;Pex11a;LOC102548286;Acbd5;Pipox;Nudt12;Acox3;Pex5;Pxmp4;Mpv17l;Ddo;Abcd1;Acox2;Idh1;AABR07028887.1;Acsl3
ko04726	Serotonergic synapse	71	0.321621	0.98911	0.489461	0.495062	1992	ENSRNOG00000002657;ENSRNOG00000006108;ENSRNOG00000047914;ENSRNOG00000012061;ENSRNOG00000007415;ENSRNOG00000058337;ENSRNOG00000052795;ENSRNOG00000059961;ENSRNOG00000033119;ENSRNOG00000011070;ENSRNOG00000016592;ENSRNOG00000050469;ENSRNOG00000031004;ENSRNOG00000008890	Pla2g4a;Gngt2;Gng11;Prkcb;Ptgs1;Plcb2;Itpr3;Rapgef3;Plcb4;Gnb4;Gnai2;LOC100912034;Cyp2j4;Slc18a2
ko04213	Longevity regulating pathway - multiple species	61	0.330073	0.998128	0.492308	0.495785	986	ENSRNOG00000016846;ENSRNOG00000020401;ENSRNOG00000010524;ENSRNOG00000045654;ENSRNOG00000050647;ENSRNOG00000014776;ENSRNOG00000032585;ENSRNOG00000013133	Pik3cd;Adcy4;Cryab;Hspa1a;LOC108348108;Adcy7;AABR07048992.1;Foxa2
ko00562	Inositol phosphate metabolism	78	0.321035	0.996369	0.506881	0.508261	1413	ENSRNOG00000016846;ENSRNOG00000029938;ENSRNOG00000017020;ENSRNOG00000058337;ENSRNOG00000016670;ENSRNOG00000009385;ENSRNOG00000051986;ENSRNOG00000033119;ENSRNOG00000002969;ENSRNOG00000032238	Pik3cd;Pik3c2b;Inpp5d;Plcb2;AABR07028769.1;Pik3cg;Plcg2;Plcb4;Itpkb;Plcd1
ko00511	Other glycan degradation	21	0.393849	0.967545	0.515235	0.514421	3229	ENSRNOG00000007561;ENSRNOG00000027498;ENSRNOG00000000108;ENSRNOG00000016962;ENSRNOG00000025274;ENSRNOG00000056162	Glb1l2;Engase;Aga;Neu2;Hexb;AC111885.1
ko00983	Drug metabolism - other enzymes	70	0.316587	0.972181	0.519389	0.516352	2354	ENSRNOG00000004972;ENSRNOG00000037060;ENSRNOG00000020032;ENSRNOG00000019058;ENSRNOG00000018237;ENSRNOG00000032394;ENSRNOG00000015438;ENSRNOG00000011330;ENSRNOG00000031367;ENSRNOG00000029744;ENSRNOG00000047314;ENSRNOG00000048561;ENSRNOG00000007221;ENSRNOG00000012458	Upp1;Odf3b;Impdh1;Gstm3l;Gstp1;Tymp;Ces1f;Ces2a;Hprt1;Ces2j;Tk1;LOC103689983;Dut;Cyp2e1
ko05412	Arrhythmogenic right ventricular cardiomyopathy	45	-0.262624	-0.924885	0.542714	0.535604	835	ENSRNOG00000013928;ENSRNOG00000057451;ENSRNOG00000039969;ENSRNOG00000016526;ENSRNOG00000004912;ENSRNOG00000053550;ENSRNOG00000017060	Dsp;Itga5;Dsc2;Dsg2;Itgav;Itga1;Ryr2
ko04390	Hippo signaling pathway	118	0.301083	0.969772	0.543359	0.535604	2560	ENSRNOG00000002418;ENSRNOG00000001224;ENSRNOG00000023296;ENSRNOG00000020918;ENSRNOG00000020652;ENSRNOG00000005608;ENSRNOG00000005731;ENSRNOG00000021750;ENSRNOG00000018971;ENSRNOG00000021276;ENSRNOG00000004660;ENSRNOG00000037620;ENSRNOG00000013076;ENSRNOG00000057710;ENSRNOG00000055010;ENSRNOG00000018526;ENSRNOG00000016940;ENSRNOG00000013166;ENSRNOG00000033791;ENSRNOG00000010602;ENSRNOG00000014293;…	Tgfb2;Itgb2;AABR07002945.1;Ccnd1;Tgfb1;Tead4;Birc3;Id1;Mob3a;Bmp2;Fzd6;Mob3c;Csnk1e;Ccnd2;Axin2;Dlg4;Ppp2r2d;Wnt4;Apc2;Birc2;Nkd1;Dlg5;Tcf7;Bmp7;Actb;Tcf7l2;Rassf1
ko05210	Colorectal cancer	80	0.309771	0.96235	0.550228	0.540086	1176	ENSRNOG00000002418;ENSRNOG00000016846;ENSRNOG00000007350;ENSRNOG00000020918;ENSRNOG00000020652;ENSRNOG00000000485;ENSRNOG00000002440;ENSRNOG00000013090;ENSRNOG00000010219	Tgfb2;Pik3cd;Rac2;Ccnd1;Tgfb1;Bak1;Ralb;Gadd45g;Ralgds
ko04927	Cortisol synthesis and secretion	46	0.330458	0.950118	0.555143	0.54262	1102	ENSRNOG00000020401;ENSRNOG00000007607;ENSRNOG00000058337;ENSRNOG00000014776;ENSRNOG00000013313;ENSRNOG00000052795;ENSRNOG00000033119	Adcy4;Nr4a1;Plcb2;Adcy7;Nceh1;Itpr3;Plcb4
ko05410	Hypertrophic cardiomyopathy	45	0.331776	0.95116	0.557908	0.543042	2734	ENSRNOG00000002418;ENSRNOG00000008479;ENSRNOG00000020652;ENSRNOG00000017912;ENSRNOG00000004861;ENSRNOG00000019810;ENSRNOG00000012208;ENSRNOG00000054274;ENSRNOG00000022071;ENSRNOG00000015496;ENSRNOG00000034254;ENSRNOG00000001142;ENSRNOG00000016538;ENSRNOG00000007905;ENSRNOG00000017441	Tgfb2;Slc8a1;Tgfb1;Atp2a3;Itga4;Des;Itgb7;Cacnb3;Itga2b;Tpm4;Actb;Prkab1;Itga8;Itga7;Tpm3
ko00230	Purine metabolism	111	0.299011	0.958689	0.570796	0.544634	2203	ENSRNOG00000020401;ENSRNOG00000014574;ENSRNOG00000020032;ENSRNOG00000047276;ENSRNOG00000011329;ENSRNOG00000002185;ENSRNOG00000014776;ENSRNOG00000014684;ENSRNOG00000011311;ENSRNOG00000019560;ENSRNOG00000010174;ENSRNOG00000010265;ENSRNOG00000013102;ENSRNOG00000031367;ENSRNOG00000005981;ENSRNOG00000053410;ENSRNOG00000016475;ENSRNOG00000018610;ENSRNOG00000004160;ENSRNOG00000048561;ENSRNOG00000003650	Adcy4;Entpd1;Impdh1;AABR07044711.1;Pkm;Pgm2;Adcy7;Npr1;Papss1;Pde2a;Enpp4;Ada;Entpd2;Hprt1;Nt5c3a;Adcy10;Nt5c3b;Pde6d;Prps2;LOC103689983;Nt5c
ko05216	Thyroid cancer	36	-0.270526	-0.914232	0.570796	0.544634	1347	ENSRNOG00000013953;ENSRNOG00000010957;ENSRNOG00000009446;ENSRNOG00000024019;ENSRNOG00000000521;Rattus_norvegicus_newGene_12072	Ntrk1;Braf;Rxra;Ccdc6;Cdkn1a;Rattus_norvegicus_newGene_12072
ko05218	Melanoma	55	0.314889	0.933148	0.571084	0.544634	1265	ENSRNOG00000016846;ENSRNOG00000016708;ENSRNOG00000020918;ENSRNOG00000000485;ENSRNOG00000029148;ENSRNOG00000013090;ENSRNOG00000016050	Pik3cd;Necab3;Ccnd1;Bak1;Pdgfd;Gadd45g;Fgfr1
ko00030	Pentose phosphate pathway	27	0.361596	0.935359	0.571238	0.544634	1984	ENSRNOG00000002185;ENSRNOG00000007949;ENSRNOG00000017163;ENSRNOG00000052802;ENSRNOG00000056728;ENSRNOG00000004160	Pgm2;Rgn;Pfkp;Aldoa;G6pd;Prps2
ko04730	Long-term depression	44	0.329153	0.938835	0.57125	0.544634	1440	ENSRNOG00000002657;ENSRNOG00000012061;ENSRNOG00000058337;ENSRNOG00000052795;ENSRNOG00000033119;ENSRNOG00000016592	Pla2g4a;Prkcb;Plcb2;Itpr3;Plcb4;Gnai2
ko00500	Starch and sucrose metabolism	27	0.358547	0.927472	0.580559	0.551251	1630	ENSRNOG00000026235;ENSRNOG00000006116;ENSRNOG00000002185;ENSRNOG00000046891;ENSRNOG00000007583	Hk3;Hk2;Pgm2;Hk1;Pygb
ko00920	Sulfur metabolism	12	-0.35485	-0.888685	0.584718	0.551521	765	ENSRNOG00000005987;ENSRNOG00000027079;ENSRNOG00000046647	Suox;Impad1;Impad1
ko00072	Synthesis and degradation of ketone bodies	10	-0.362995	-0.880932	0.585586	0.551521	2292	ENSRNOG00000019120;ENSRNOG00000013975;ENSRNOG00000019189	Hmgcs2;Acat2l1;Acat2
ko04950	Maturity onset diabetes of the young	15	0.399108	0.921333	0.588652	0.552174	986	ENSRNOG00000025164;ENSRNOG00000008095;ENSRNOG00000013133	Bhlha15;Onecut1;Foxa2
ko04914	Progesterone-mediated oocyte maturation	73	0.299451	0.923311	0.601163	0.561644	2084	ENSRNOG00000016846;ENSRNOG00000021248;ENSRNOG00000020401;ENSRNOG00000014776;ENSRNOG00000006632;ENSRNOG00000013194;ENSRNOG00000031233;ENSRNOG00000016592;ENSRNOG00000004217;ENSRNOG00000004479;ENSRNOG00000006984;ENSRNOG00000005376;ENSRNOG00000046428	Pik3cd;Cdc25b;Adcy4;Adcy7;Rps6ka3;Rps6ka2;Mapk12;Gnai2;Stk10;Aurka;Mapk11;Mad2l1;Lrrc75b
ko05160	Hepatitis C	131	0.28684	0.93378	0.613786	0.565123	2025	ENSRNOG00000001959;ENSRNOG00000016846;ENSRNOG00000016708;ENSRNOG00000022839;ENSRNOG00000020918;ENSRNOG00000036603;ENSRNOG00000000485;ENSRNOG00000017414;ENSRNOG00000027017;ENSRNOG00000033220;ENSRNOG00000037744;ENSRNOG00000007539;ENSRNOG00000047076;ENSRNOG00000019050;ENSRNOG00000002946;ENSRNOG00000001351;ENSRNOG00000001369;ENSRNOG00000016940;ENSRNOG00000008022;ENSRNOG00000025100;ENSRNOG00000054495;…	Mx1;Pik3cd;Necab3;Ifit3;Ccnd1;Ifit1bl;Bak1;Irf7;Rnasel;Oas1f;Oas1i;Rsad2;Oas1g;Ifit1;Socs3;Trafd1;Oas1a;Ppp2r2d;Apaf1;Ikbke;Cldn2;Cldn14
ko05031	Amphetamine addiction	36	0.3318	0.910667	0.615979	0.565123	2160	ENSRNOG00000012061;ENSRNOG00000011589;ENSRNOG00000028404;ENSRNOG00000009783;ENSRNOG00000026293;ENSRNOG00000008890;ENSRNOG00000009745;ENSRNOG00000008015	Prkcb;Camk2d;Ppp1r1b;Camk2g;Jun;Slc18a2;Ppp3cc;Fos
ko00330	Arginine and proline metabolism	42	0.320313	0.910119	0.616729	0.565123	1062	ENSRNOG00000009348;ENSRNOG00000000168;ENSRNOG00000010872;ENSRNOG00000027739;ENSRNOG00000016807	Nos3;Gatm;Ckb;Cndp1;Oat
ko04216	Ferroptosis	42	0.31966	0.908265	0.616729	0.565123	3310	ENSRNOG00000003622;ENSRNOG00000018804;ENSRNOG00000021259;ENSRNOG00000014117;ENSRNOG00000020843;ENSRNOG00000011714;ENSRNOG00000025443;ENSRNOG00000031506;ENSRNOG00000003809;ENSRNOG00000033776;ENSRNOG00000013604;ENSRNOG00000003872;ENSRNOG00000031540	Cybb;Ripor2;Prnp;Hmox1;LOC100360087;Sat2;Map1lc3a;Ftl1;Sat1;LOC100359668;Gpx4;Slc40a1;LOC100362384
ko04960	Aldosterone-regulated sodium reabsorption	26	0.349147	0.894281	0.617568	0.565123	924	ENSRNOG00000016469;ENSRNOG00000016846;ENSRNOG00000012061;ENSRNOG00000011815	Fxyd2;Pik3cd;Prkcb;Sgk1
ko05211	Renal cell carcinoma	64	-0.23882	-0.911796	0.620482	0.565123	2215	ENSRNOG00000018677;ENSRNOG00000008292;ENSRNOG00000014316;ENSRNOG00000021497;ENSRNOG00000031174;ENSRNOG00000030124;ENSRNOG00000001868;ENSRNOG00000007106;ENSRNOG00000025792;ENSRNOG00000010957;ENSRNOG00000048597;ENSRNOG00000018903;ENSRNOG00000052745;ENSRNOG00000000521;ENSRNOG00000000190	Akt2;Hif1a;Rapgef1;Akt3;Arnt;Ptpn11;LOC100911248;Sos1;Crk;Braf;LOC100910732;Pik3r1;Met;Cdkn1a;AABR07058539.1
ko00260	Glycine, serine and threonine metabolism	42	-0.262916	-0.908297	0.621891	0.565123	3079	ENSRNOG00000008106;ENSRNOG00000023588;ENSRNOG00000029778;ENSRNOG00000046307;ENSRNOG00000005275;ENSRNOG00000006364;ENSRNOG00000023856;ENSRNOG00000057089;ENSRNOG00000002848;ENSRNOG00000002991;ENSRNOG00000008798;ENSRNOG00000014645;ENSRNOG00000011599;ENSRNOG00000050214;ENSRNOG00000006916;ENSRNOG00000017821;Rattus_norvegicus_newGene_10860	Shmt2;Dmgdh;Maob;Glyctk;Shmt1;Dld;Agxt;LOC103691744;Maoa;Srr;Pipox;Aldh7a1;Gldc;Amt;Sardh;Agxt2;Rattus_norvegicus_newGene_10860
ko04928	Parathyroid hormone synthesis, secretion and action	84	0.295567	0.923437	0.632537	0.572561	1440	ENSRNOG00000012061;ENSRNOG00000020401;ENSRNOG00000058337;ENSRNOG00000033134;ENSRNOG00000019308;ENSRNOG00000019604;ENSRNOG00000014776;ENSRNOG00000052795;ENSRNOG00000005600;ENSRNOG00000030404;ENSRNOG00000033119;ENSRNOG00000016050;ENSRNOG00000016592	Prkcb;Adcy4;Plcb2;Mef2c;Arrb2;Pld2;Adcy7;Itpr3;Nr4a2;Arrb1;Plcb4;Fgfr1;Gnai2
ko00510	N-Glycan biosynthesis	51	-0.254191	-0.910886	0.646409	0.582849	3331	ENSRNOG00000012292;ENSRNOG00000007492;ENSRNOG00000009045;ENSRNOG00000059461;ENSRNOG00000001712;ENSRNOG00000019724;ENSRNOG00000011922;ENSRNOG00000006369;ENSRNOG00000001823;ENSRNOG00000046345;ENSRNOG00000015439;ENSRNOG00000003235;ENSRNOG00000000800;ENSRNOG00000014511;ENSRNOG00000015226	Alg8;Rpn2;Alg6;B4galt1;Alg3;Ganab;Stt3b;Alg2;St6gal1;Rpn1;Man2a1;Mgat4b;Man1a1;Alg10;Man1a2
ko05224	Breast cancer	101	0.285101	0.905455	0.65991	0.590484	2483	ENSRNOG00000016846;ENSRNOG00000016708;ENSRNOG00000020918;ENSRNOG00000000485;ENSRNOG00000002227;ENSRNOG00000007443;ENSRNOG00000013090;ENSRNOG00000059984;ENSRNOG00000000442;ENSRNOG00000045543;ENSRNOG00000016050;ENSRNOG00000004660;ENSRNOG00000014011;ENSRNOG00000055010;ENSRNOG00000008030;ENSRNOG00000013166;ENSRNOG00000026293;ENSRNOG00000033791;ENSRNOG00000008015;ENSRNOG00000005616;ENSRNOG00000002511;…	Pik3cd;Necab3;Ccnd1;Bak1;Kit;Jag1;Gadd45g;Dll1;Notch4;Frat2;Fgfr1;Fzd6;Dll4;Axin2;Shc2;Wnt4;Jun;Apc2;Fos;Ncoa3;Flt4;Tcf7;Brca2;Tcf7l2
ko05223	Non-small cell lung cancer	65	0.290937	0.886613	0.659953	0.590484	1005	ENSRNOG00000016846;ENSRNOG00000012061;ENSRNOG00000016708;ENSRNOG00000020918;ENSRNOG00000000485;ENSRNOG00000051986;ENSRNOG00000013090	Pik3cd;Prkcb;Necab3;Ccnd1;Bak1;Plcg2;Gadd45g
ko04964	Proximal tubule bicarbonate reclamation	15	0.37057	0.855454	0.669504	0.596734	866	ENSRNOG00000016469;ENSRNOG00000056246;ENSRNOG00000009629	Fxyd2;Gls;Car2
ko04913	Ovarian steroidogenesis	33	0.313535	0.846689	0.677966	0.601971	2420	ENSRNOG00000002657;ENSRNOG00000020401;ENSRNOG00000014776;ENSRNOG00000021735;ENSRNOG00000055221;ENSRNOG00000031004;ENSRNOG00000053460;ENSRNOG00000046864	Pla2g4a;Adcy4;Adcy7;Akr1c15;Acot1;Cyp2j4;Acot3;Acot4
ko04114	Oocyte meiosis	90	0.279613	0.879007	0.693878	0.613756	2084	ENSRNOG00000020401;ENSRNOG00000011589;ENSRNOG00000028415;ENSRNOG00000014776;ENSRNOG00000052795;ENSRNOG00000006632;ENSRNOG00000013194;ENSRNOG00000031233;ENSRNOG00000004479;ENSRNOG00000009783;ENSRNOG00000006984;ENSRNOG00000005376;ENSRNOG00000009745;ENSRNOG00000046428	Adcy4;Camk2d;Cdc20;Adcy7;Itpr3;Rps6ka3;Rps6ka2;Mapk12;Aurka;Camk2g;Mapk11;Mad2l1;Ppp3cc;Lrrc75b
ko00760	Nicotinate and nicotinamide metabolism	40	0.301009	0.843679	0.696587	0.613818	785	ENSRNOG00000033923;ENSRNOG00000062125;ENSRNOG00000003069	Aox2;Aox3;Cd38
ko04935	Growth hormone synthesis, secretion and action	101	0.274394	0.87145	0.717342	0.627321	2372	ENSRNOG00000008965;ENSRNOG00000016846;ENSRNOG00000012061;ENSRNOG00000020401;ENSRNOG00000058337;ENSRNOG00000014776;ENSRNOG00000051986;ENSRNOG00000052795;ENSRNOG00000031233;ENSRNOG00000033119;ENSRNOG00000016592;ENSRNOG00000002946;ENSRNOG00000008030;ENSRNOG00000059968;ENSRNOG00000006984;ENSRNOG00000053410;ENSRNOG00000008015;Rattus_norvegicus_newGene_12297;ENSRNOG00000007332;ENSRNOG00000057096;ENSRNO…	Socs2;Pik3cd;Prkcb;Adcy4;Plcb2;Adcy7;Plcg2;Itpr3;Mapk12;Plcb4;Gnai2;Socs3;Shc2;Jak2;Mapk11;Adcy10;Fos;Rattus_norvegicus_newGene_12297;Sstr3;Gnai1;Irs2
ko04070	Phosphatidylinositol signaling system	95	0.27604	0.869488	0.718821	0.627321	1413	ENSRNOG00000016846;ENSRNOG00000012061;ENSRNOG00000029938;ENSRNOG00000017020;ENSRNOG00000058337;ENSRNOG00000016670;ENSRNOG00000051986;ENSRNOG00000052795;ENSRNOG00000033119;ENSRNOG00000002969;ENSRNOG00000032238	Pik3cd;Prkcb;Pik3c2b;Inpp5d;Plcb2;AABR07028769.1;Plcg2;Itpr3;Plcb4;Itpkb;Plcd1
ko05213	Endometrial cancer	56	-0.237704	-0.871156	0.72	0.627321	1728	ENSRNOG00000060626;ENSRNOG00000021497;ENSRNOG00000020423;ENSRNOG00000004332;ENSRNOG00000020151;ENSRNOG00000020723;ENSRNOG00000000299;ENSRNOG00000007106;ENSRNOG00000053979;ENSRNOG00000002833;ENSRNOG00000010957;ENSRNOG00000006136;ENSRNOG00000018903;ENSRNOG00000000521	Polk;Akt3;Apc;Egfr;Cdh1;Pten;Foxo3;Sos1;Egf;Gsk3b;Braf;Pdpk1;Pik3r1;Cdkn1a
ko03040	Spliceosome	158	0.270046	0.891085	0.723176	0.627565	4408	ENSRNOG00000007541;ENSRNOG00000032232;ENSRNOG00000045654;ENSRNOG00000050647;ENSRNOG00000032585;ENSRNOG00000008733;ENSRNOG00000058677;ENSRNOG00000009451;ENSRNOG00000008489;ENSRNOG00000005556;ENSRNOG00000059347;ENSRNOG00000001501;ENSRNOG00000005513;ENSRNOG00000042126;ENSRNOG00000027360;ENSRNOG00000009156;ENSRNOG00000045860;ENSRNOG00000022822;ENSRNOG00000000520;ENSRNOG00000061039;ENSRNOG00000023360;…	Fhl3;Snrpg;Hspa1a;LOC108348108;AABR07048992.1;Lsm3;Lsm8;Prpf38a;Ppih;Snrpf;Rbmxl1b;Snrpa;Srsf5;Lsm5;Srsf7;Tra2a;U2af1;Fam169b;Srsf3;Prpf31;Fus;Srsf2;Hnrnpa1;Srsf1;Alyref;Ddx39b;Rbmxl1;Hnrnpc;AABR07033324.1;Syf2;Sart1;Srsf6;Sf3a2;Hnrnpa3;Sap30bp;Wdr25;AABR07065078.1;Rbm8a;Magoh;Bcas2;Snrnp40;Wdr1;Lsm7;Txnl4b;Lsm2;Snrnp70;Ccdc12;Tcerg1;Prpf40b;Sf3b2;Sf3b5;Cwc15;Ppil1;Sf3a3;Hspa8;Rbm17;Snrpd3;Snrpd2…
ko04215	Apoptosis - multiple species	26	0.3198	0.819112	0.725676	0.627565	2101	ENSRNOG00000000485;ENSRNOG00000005731;ENSRNOG00000018214;ENSRNOG00000008022;ENSRNOG00000010602;ENSRNOG00000007367	Bak1;Birc3;Bok;Apaf1;Birc2;Sept4
ko05222	Small cell lung cancer	81	0.276863	0.862143	0.736301	0.634396	2338	ENSRNOG00000016846;ENSRNOG00000016708;ENSRNOG00000020918;ENSRNOG00000000485;ENSRNOG00000005731;ENSRNOG00000048914;ENSRNOG00000013090;ENSRNOG00000000599;ENSRNOG00000001351;ENSRNOG00000023972;ENSRNOG00000022071;ENSRNOG00000002667;ENSRNOG00000008022;ENSRNOG00000016281;ENSRNOG00000010602;ENSRNOG00000053691;ENSRNOG00000047768	Pik3cd;Necab3;Ccnd1;Bak1;Birc3;Traf1;Gadd45g;Lama4;Trafd1;Col4a2;Itga2b;Lamc2;Apaf1;Col4a1;Birc2;Lama5;Lamb2
ko05225	Hepatocellular carcinoma	141	0.265283	0.866993	0.745928	0.640319	2054	ENSRNOG00000002418;ENSRNOG00000016846;ENSRNOG00000012061;ENSRNOG00000016708;ENSRNOG00000020918;ENSRNOG00000020652;ENSRNOG00000000485;ENSRNOG00000019058;ENSRNOG00000051986;ENSRNOG00000014117;ENSRNOG00000013090;ENSRNOG00000020369;ENSRNOG00000045543;ENSRNOG00000018237;ENSRNOG00000004660;ENSRNOG00000055010;ENSRNOG00000008030;ENSRNOG00000013166;ENSRNOG00000033791;ENSRNOG00000010077;ENSRNOG00000061572	Tgfb2;Pik3cd;Prkcb;Necab3;Ccnd1;Tgfb1;Bak1;Gstm3l;Plcg2;Hmox1;Gadd45g;Igf2;Frat2;Gstp1;Fzd6;Axin2;Shc2;Wnt4;Apc2;Smarcd3;Smarcd1
ko04350	TGF-beta signaling pathway	76	0.269922	0.835542	0.751724	0.642922	1768	ENSRNOG00000002418;ENSRNOG00000020652;ENSRNOG00000026124;ENSRNOG00000000436;ENSRNOG00000009173;ENSRNOG00000021750;ENSRNOG00000045829;ENSRNOG00000021276;ENSRNOG00000007302;ENSRNOG00000003616;ENSRNOG00000042374	Tgfb2;Tgfb1;Id3;Egfl8;Smad6;Id1;Thbs1;Bmp2;Fbn1;Grem2;Tgif2
ko04622	RIG-I-like receptor signaling pathway	55	-0.234464	-0.852288	0.755814	0.644052	2601	ENSRNOG00000022485;ENSRNOG00000020155;ENSRNOG00000023383;ENSRNOG00000057832;ENSRNOG00000007390;ENSRNOG00000002823;ENSRNOG00000060936;ENSRNOG00000002341;ENSRNOG00000020704;ENSRNOG00000006227;ENSRNOG00000050275;ENSRNOG00000013177;ENSRNOG00000004639;ENSRNOG00000006384	Chuk;Mapk8;Ddx3x;Rnf125;Nfkbia;Mapk9;Ikbkg;Trim25;Tkfc;Ifih1;LOC100912399;Map3k1;Traf6;Ddx58
ko05161	Hepatitis B	141	0.262402	0.857576	0.770901	0.654511	2180	ENSRNOG00000002418;ENSRNOG00000009822;ENSRNOG00000016846;ENSRNOG00000012061;ENSRNOG00000027839;ENSRNOG00000010522;ENSRNOG00000016708;ENSRNOG00000020652;ENSRNOG00000017414;ENSRNOG00000009495;ENSRNOG00000042070;ENSRNOG00000031233;ENSRNOG00000001351;Rattus_norvegicus_newGene_7018;ENSRNOG00000059968;ENSRNOG00000026293;ENSRNOG00000008022;ENSRNOG00000006984;ENSRNOG00000025100;ENSRNOG00000008015;ENSRNOG…	Tgfb2;Tlr2;Pik3cd;Prkcb;Ptk2b;Tlr4;Necab3;Tgfb1;Irf7;Src;Ticam2;Mapk12;Trafd1;Rattus_norvegicus_newGene_7018;Jak2;Jun;Apaf1;Mapk11;Ikbke;Fos;Stat6
ko05017	Spinocerebellar ataxia	118	0.262431	0.845277	0.782656	0.661589	1102	ENSRNOG00000027491;ENSRNOG00000016846;ENSRNOG00000012061;ENSRNOG00000058337;ENSRNOG00000010298;ENSRNOG00000017912;ENSRNOG00000010830;ENSRNOG00000052795;ENSRNOG00000033119	Vldlr;Pik3cd;Prkcb;Plcb2;Xbp1;Atp2a3;Slc25a4;Itpr3;Plcb4
ko00604	Glycosphingolipid biosynthesis - ganglio series	15	0.333095	0.768942	0.787234	0.661589	900	ENSRNOG00000007561;ENSRNOG00000017932;ENSRNOG00000010284	Glb1l2;St3gal2;St3gal5
ko00450	Selenocompound metabolism	19	-0.272178	-0.78906	0.78777	0.661589	3271	ENSRNOG00000010658;ENSRNOG00000011068;ENSRNOG00000018125;ENSRNOG00000049244;ENSRNOG00000001890;ENSRNOG00000016097;ENSRNOG00000020083;ENSRNOG00000025459;ENSRNOG00000057089;ENSRNOG00000004777;ENSRNOG00000059810;ENSRNOG00000009088;ENSRNOG00000017593	Cth;Papss2;Sephs1;Sepsecs;Txnrd2;Kyat1;Scly;Mars;LOC103691744;Esf1;Txnrd3;Txnrd1;Mtr
ko05215	Prostate cancer	88	0.260398	0.815579	0.794084	0.664493	1400	ENSRNOG00000016846;ENSRNOG00000010516;ENSRNOG00000016708;ENSRNOG00000020918;ENSRNOG00000029148;ENSRNOG00000012811;ENSRNOG00000001652;ENSRNOG00000018237;ENSRNOG00000016050;ENSRNOG00000001785	Pik3cd;Plau;Necab3;Ccnd1;Pdgfd;Spint1;Erg;Gstp1;Fgfr1;Etv5
ko01230	Biosynthesis of amino acids	77	-0.221391	-0.854574	0.807692	0.673458	3653	ENSRNOG00000038085;ENSRNOG00000050585;ENSRNOG00000016064;ENSRNOG00000001388;ENSRNOG00000030963;ENSRNOG00000033915;ENSRNOG00000010083;ENSRNOG00000008106;ENSRNOG00000018630;ENSRNOG00000055572;ENSRNOG00000005275;Rattus_norvegicus_newGene_1563;ENSRNOG00000057089;ENSRNOG00000003370;ENSRNOG00000011351;ENSRNOG00000024128;ENSRNOG00000017895;ENSRNOG00000060262;ENSRNOG00000058249;ENSRNOG00000006807;ENSRNOG…	Rpe;Pgam1;Tkt;Sds;LOC108351137;Gpt;Prpsap1;Shmt2;Gapdh;Idh3g;Shmt1;Rattus_norvegicus_newGene_1563;LOC103691744;Otc;Mat1a;Aco2;Eno1;Prps1;Pgk1;Aldob;Arg1;Idh3a;Got1;Tpi1;Rattus_norvegicus_newGene_10210;Cps1;Aco1;Idh1;Pklr;Pc;Mtr;Gpt2;AABR07052523.1
ko00513	Various types of N-glycan biosynthesis	42	-0.234528	-0.810225	0.820896	0.682022	3331	ENSRNOG00000009596;ENSRNOG00000031896;ENSRNOG00000010252;ENSRNOG00000007492;ENSRNOG00000059461;ENSRNOG00000001712;ENSRNOG00000011922;ENSRNOG00000006369;ENSRNOG00000019843;ENSRNOG00000046345;ENSRNOG00000015439;ENSRNOG00000003235;ENSRNOG00000000800;ENSRNOG00000015226	LOC103689945;Stt3a;Hexa;Rpn2;B4galt1;Alg3;Stt3b;Alg2;St3gal3;Rpn1;Man2a1;Mgat4b;Man1a1;Man1a2
ko00531	Glycosaminoglycan degradation	20	-0.254819	-0.754296	0.828467	0.685863	1451	ENSRNOG00000001465;Rattus_norvegicus_newGene_1275;ENSRNOG00000049552;ENSRNOG00000015858	Ids;Rattus_norvegicus_newGene_1275;AABR07030903.1;Hyal1
ko04722	Neurotrophin signaling pathway	101	0.25387	0.806266	0.833333	0.685994	2209	ENSRNOG00000016846;ENSRNOG00000005809;ENSRNOG00000011589;ENSRNOG00000051986;ENSRNOG00000006632;ENSRNOG00000001425;ENSRNOG00000013194;ENSRNOG00000004362;ENSRNOG00000031233;ENSRNOG00000001351;ENSRNOG00000002449;ENSRNOG00000008030;ENSRNOG00000009783;ENSRNOG00000026293;ENSRNOG00000006984;ENSRNOG00000031814;Rattus_norvegicus_newGene_12297;ENSRNOG00000019907	Pik3cd;Arhgdib;Camk2d;Plcg2;Rps6ka3;Sh2b2;Rps6ka2;Rps6ka5;Mapk12;Trafd1;Maged2;Shc2;Camk2g;Jun;Mapk11;Sort1;Rattus_norvegicus_newGene_12297;Nfkbie
ko03450	Non-homologous end-joining	12	0.327284	0.722485	0.834522	0.685994	2755	ENSRNOG00000013647;ENSRNOG00000015980;ENSRNOG00000020531	Polm;Dclre1c;Fen1
ko00280	Valine, leucine and isoleucine degradation	60	0.246395	0.743303	0.854589	0.700015	996	ENSRNOG00000033923;ENSRNOG00000043094;ENSRNOG00000062125;Rattus_norvegicus_newGene_9486	Aox2;Oxct1;Aox3;Rattus_norvegicus_newGene_9486
ko04550	Signaling pathways regulating pluripotency of stem cells	93	0.242814	0.76677	0.863585	0.704883	1898	ENSRNOG00000016846;ENSRNOG00000008095;ENSRNOG00000026124;ENSRNOG00000016299;ENSRNOG00000021750;ENSRNOG00000031233;ENSRNOG00000008360;ENSRNOG00000016050;ENSRNOG00000051433;ENSRNOG00000004660;ENSRNOG00000051499;ENSRNOG00000055010;ENSRNOG00000059968;ENSRNOG00000013166;ENSRNOG00000033791;ENSRNOG00000006984	Pik3cd;Onecut1;Id3;Klf4;Id1;Mapk12;LOC103692167;Fgfr1;LOC103692167;Fzd6;Tcf3;Axin2;Jak2;Wnt4;Apc2;Mapk11
ko04934	Cushing syndrome	107	0.243281	0.778046	0.86942	0.704883	1883	ENSRNOG00000020401;ENSRNOG00000016708;ENSRNOG00000007607;ENSRNOG00000058337;ENSRNOG00000020918;ENSRNOG00000011589;ENSRNOG00000014776;ENSRNOG00000013313;ENSRNOG00000052795;ENSRNOG00000033119;ENSRNOG00000004660;ENSRNOG00000016592;ENSRNOG00000055010;ENSRNOG00000013166;ENSRNOG00000009783;ENSRNOG00000033791	Adcy4;Necab3;Nr4a1;Plcb2;Ccnd1;Camk2d;Adcy7;Nceh1;Itpr3;Plcb4;Fzd6;Gnai2;Axin2;Wnt4;Camk2g;Apc2
ko00250	Alanine, aspartate and glutamate metabolism	33	0.263341	0.711142	0.869622	0.704883	861	ENSRNOG00000049560;ENSRNOG00000002810;ENSRNOG00000056246	Glul;Gfpt2;Gls
ko04919	Thyroid hormone signaling pathway	108	0.240808	0.769926	0.879599	0.708757	1413	ENSRNOG00000016469;ENSRNOG00000016846;ENSRNOG00000012061;ENSRNOG00000058337;ENSRNOG00000020918;ENSRNOG00000017912;ENSRNOG00000009495;ENSRNOG00000051986;ENSRNOG00000033119;ENSRNOG00000000442;ENSRNOG00000017163;ENSRNOG00000032238	Fxyd2;Pik3cd;Prkcb;Plcb2;Ccnd1;Atp2a3;Src;Plcg2;Plcb4;Notch4;Pfkp;Plcd1
ko00770	Pantothenate and CoA biosynthesis	22	0.278243	0.688691	0.880495	0.708757	3253	ENSRNOG00000016219;ENSRNOG00000020956;ENSRNOG00000021682;ENSRNOG00000020949;ENSRNOG00000018711	Vnn1;Bcat2;Dcakd;Hsd17b14;Ppcdc
ko05012	Parkinson disease	216	0.237087	0.798998	0.884495	0.709523	4328	ENSRNOG00000018371;ENSRNOG00000011589;ENSRNOG00000010298;ENSRNOG00000010830;ENSRNOG00000052795;ENSRNOG00000052226;ENSRNOG00000005299;ENSRNOG00000004048;ENSRNOG00000031033;ENSRNOG00000001302;ENSRNOG00000004426;ENSRNOG00000016592;ENSRNOG00000053468;ENSRNOG00000030700;ENSRNOG00000034182;ENSRNOG00000009783;ENSRNOG00000031979;ENSRNOG00000030644;ENSRNOG00000008022;ENSRNOG00000021438;ENSRNOG00000008890;…	Tubb6;Camk2d;Xbp1;Slc25a4;Itpr3;LOC108348144;Kif5a;Lrrk2;Mt-nd2;Adora2a;Rps27a;Gnai2;Tuba1b;Mt-co3;LOC100361934;Camk2g;Mt-atp6;Mt-nd1;Apaf1;Tuba1c;Slc18a2;Mt-nd4;Rattus_norvegicus_newGene_11684;Mt-atp8;Mt-nd3;Gnai1;LOC100909441;Tubb2b;Mt-co2;Uba52;Uba7;Mt-cyb;Daxx;Mt-nd6;LOC679739;Mt-nd4l;Psmc3;Rattus_norvegicus_newGene_497;Sem1;Uqcrb;Atf4;Psmc2;Map3k5;Ndufa13;Mt-co1;Psmd9;Eif2s1;Psmb4;Uqcr10;Psm…
ko04932	Non-alcoholic fatty liver disease	140	-0.198807	-0.847507	0.891566	0.712737	1409	ENSRNOG00000002823;ENSRNOG00000014597;ENSRNOG00000011849;ENSRNOG00000016551;ENSRNOG00000020420;ENSRNOG00000059043;ENSRNOG00000002833;ENSRNOG00000013331;ENSRNOG00000007990;ENSRNOG00000018903;ENSRNOG00000012864;ENSRNOG00000020811;ENSRNOG00000009446;ENSRNOG00000029986;ENSRNOG00000007706;ENSRNOG00000021463;ENSRNOG00000003463	Mapk9;Irs1;Ndufs1;Bcl2l11;Pklr;Itch;Gsk3b;Sdha;Adipor2;Pik3r1;Ern1;Il6r;Rxra;Insr;Prkaa2;Ppara;Srebf1
ko04012	ErbB signaling pathway	77	0.238477	0.739373	0.897936	0.715371	2178	ENSRNOG00000016846;ENSRNOG00000012061;ENSRNOG00000011589;ENSRNOG00000009495;ENSRNOG00000051986;ENSRNOG00000002599;ENSRNOG00000008030;ENSRNOG00000009783;ENSRNOG00000026293;ENSRNOG00000029784;ENSRNOG00000052637;Rattus_norvegicus_newGene_12297	Pik3cd;Prkcb;Camk2d;Src;Plcg2;Grap;Shc2;Camk2g;Jun;Pak1;Samd1;Rattus_norvegicus_newGene_12297
ko02010	ABC transporters	45	0.242971	0.696568	0.9066	0.719737	359	ENSRNOG00000001158;ENSRNOG00000002948;ENSRNOG00000029178	Abcg1;Abcc3;Abcc5
ko04122	Sulfur relay system	11	-0.238433	-0.593735	0.909657	0.719737	4553	ENSRNOG00000056325;ENSRNOG00000019736;ENSRNOG00000018334;ENSRNOG00000000186;ENSRNOG00000008610;ENSRNOG00000009856;ENSRNOG00000045686	Mocs2;Nfs1;Ctu1;Tst;Mbip;Sypl1;Nfs1
ko03015	mRNA surveillance pathway	96	0.234461	0.738861	0.912698	0.719737	3983	Rattus_norvegicus_newGene_2952;ENSRNOG00000021004;ENSRNOG00000000894;ENSRNOG00000016940;ENSRNOG00000004700;ENSRNOG00000012089;ENSRNOG00000004061;ENSRNOG00000023360;ENSRNOG00000058130;ENSRNOG00000021025;ENSRNOG00000049270;ENSRNOG00000061128;ENSRNOG00000006420;ENSRNOG00000036687;ENSRNOG00000000841;ENSRNOG00000007416;ENSRNOG00000019266;ENSRNOG00000019069;ENSRNOG00000042195;ENSRNOG00000021215;ENSRNOG…	Rattus_norvegicus_newGene_2952;Rasip1;Fry;Ppp2r2d;Nxt1;Cstf3;Pnn;Fus;Pym1;Ppp2r5b;Ppp2r3b;Pelo;Rbm38;Alyref;Ddx39b;Clp1;Tmem223;Nxf1;Pabpn1;Rbm8a;Magoh;Smg6;Rnps1;Golt1b;Hsdl2;Rnmt;Ppp2r1b
ko03420	Nucleotide excision repair	54	0.230665	0.681739	0.929001	0.729253	2793	ENSRNOG00000021244;ENSRNOG00000023197;ENSRNOG00000047206;ENSRNOG00000053079;ENSRNOG00000001088;ENSRNOG00000018765;Rattus_norvegicus_newGene_11099;ENSRNOG00000001457;ENSRNOG00000009576;ENSRNOG00000003026	Hspa12b;Zfp608;LOC100911727;AC117889.1;Rfc3;Pold4;Rattus_norvegicus_newGene_11099;Rfc2;Xpa;Rad23a
ko01524	Platinum drug resistance	72	0.224769	0.693761	0.933721	0.729253	706	ENSRNOG00000016846;ENSRNOG00000000485;ENSRNOG00000005731;ENSRNOG00000019058;ENSRNOG00000053047	Pik3cd;Bak1;Birc3;Gstm3l;Top2a
ko04977	Vitamin digestion and absorption	15	0.257749	0.595007	0.939007	0.729253	2014	ENSRNOG00000004280;ENSRNOG00000022305;ENSRNOG00000025608	Tcn2;Abcc1;Lrat
ko00740	Riboflavin metabolism	10	0.276368	0.580909	0.947683	0.729253	843	ENSRNOG00000046261	Acp5
ko04260	Cardiac muscle contraction	49	0.230416	0.669095	0.948403	0.729253	2734	ENSRNOG00000016469;ENSRNOG00000008479;ENSRNOG00000017912;ENSRNOG00000054274;ENSRNOG00000030700;ENSRNOG00000015496;ENSRNOG00000030371;ENSRNOG00000011501;ENSRNOG00000031766;ENSRNOG00000017441	Fxyd2;Slc8a1;Atp2a3;Cacnb3;Mt-co3;Tpm4;Mt-co2;Atp1b3;Mt-cyb;Tpm3
ko04115	p53 signaling pathway	63	0.219225	0.663705	0.948749	0.729253	2271	ENSRNOG00000020918;ENSRNOG00000045829;ENSRNOG00000013090;ENSRNOG00000037509;ENSRNOG00000028640;ENSRNOG00000057710;ENSRNOG00000015143;ENSRNOG00000008022;ENSRNOG00000003861;ENSRNOG00000008173	Ccnd1;Thbs1;Gadd45g;Chek2;Siva1;Ccnd2;Siah1;Apaf1;Gorab;Sesn3
ko05030	Cocaine addiction	27	0.230877	0.597222	0.962716	0.729253	2297	ENSRNOG00000016592;ENSRNOG00000028404;ENSRNOG00000018526;ENSRNOG00000026293;ENSRNOG00000008890;ENSRNOG00000057096	Gnai2;Ppp1r1b;Dlg4;Jun;Slc18a2;Gnai1
ko04520	Adherens junction	77	0.209143	0.648427	0.963303	0.729253	2483	ENSRNOG00000031058;ENSRNOG00000007350;ENSRNOG00000000596;ENSRNOG00000009495;ENSRNOG00000056756;ENSRNOG00000012002;ENSRNOG00000016050;ENSRNOG00000011700;ENSRNOG00000054560;ENSRNOG00000014294;ENSRNOG00000055293;ENSRNOG00000005872;ENSRNOG00000034254;ENSRNOG00000010574;ENSRNOG00000049232	Was;Rac2;Fyn;Src;Actn1;Iqgap1;Fgfr1;Ptprm;Sh2d3c;Ptpn6;Ptprb;Tcf7;Actb;Ptpn1;Tcf7l2
ko00430	Taurine and hypotaurine metabolism	10	-0.218057	-0.52919	0.963964	0.729253	3650	ENSRNOG00000050441;ENSRNOG00000056688;ENSRNOG00000002407	AABR07028989.1;Acnat1;Pdxdc1
ko04714	Thermogenesis	210	0.212725	0.716499	0.967775	0.729253	3532	ENSRNOG00000020401;ENSRNOG00000014776;ENSRNOG00000052226;ENSRNOG00000008839;ENSRNOG00000014684;ENSRNOG00000006632;ENSRNOG00000010438;ENSRNOG00000013194;ENSRNOG00000031233;ENSRNOG00000016050;ENSRNOG00000031033;ENSRNOG00000030700;ENSRNOG00000049025;ENSRNOG00000034182;ENSRNOG00000006393;ENSRNOG00000031979;ENSRNOG00000030644;ENSRNOG00000006984;ENSRNOG00000053410;ENSRNOG00000010077;ENSRNOG00000029707;…	Adcy4;Adcy7;LOC108348144;Pparg;Npr1;Rps6ka3;Cpt1b;Rps6ka2;Mapk12;Fgfr1;Mt-nd2;Mt-co3;Rps6;LOC100361934;Sirt6;Mt-atp6;Mt-nd1;Mapk11;Adcy10;Smarcd3;Mt-nd4;Smarcd1;Mt-atp8;Mt-nd3;LOC100911615;Cox19;Mt-co2;Actb;Prkab1;Cox14;Mt-cyb;Kdm3a;Lipe;LOC103694876;Mt-nd6;Adcy3;Map2k3;Frs3;LOC679739;Mt-nd4l;Rheb;Coa7;Uqcrb;Map3k5;Smarce1;Ndufa13;Fgf21;Cox20;Rps6kb2;Mt-co1;Coa3
ko05016	Huntington disease	258	0.215661	0.735145	0.968303	0.729253	4181	ENSRNOG00000005479;ENSRNOG00000018371;ENSRNOG00000058337;ENSRNOG00000009751;ENSRNOG00000010830;ENSRNOG00000001448;ENSRNOG00000052226;ENSRNOG00000008839;ENSRNOG00000005299;ENSRNOG00000033119;ENSRNOG00000031033;ENSRNOG00000010461;ENSRNOG00000003028;ENSRNOG00000053468;ENSRNOG00000030700;ENSRNOG00000018526;ENSRNOG00000034182;ENSRNOG00000052564;ENSRNOG00000031979;ENSRNOG00000030644;ENSRNOG00000008022;…	Slc1a2;Tubb6;Plcb2;Gpx7;Slc25a4;Hip1;LOC108348144;Pparg;Kif5a;Plcb4;Mt-nd2;Gpx8;Dnah17;Tuba1b;Mt-co3;Dlg4;LOC100361934;Gpx3;Mt-atp6;Mt-nd1;Apaf1;Tuba1c;Polr2h;Dnah1;Mt-nd4;Rattus_norvegicus_newGene_11684;Mt-atp8;Mt-nd3;LOC100909441;Polr2k;AABR07006025.1;LOC103690054;Tubb2b;Mt-co2;Polr2i;Nrf1;Mt-cyb;Polr2d;Mt-nd6;LOC679739;Mt-nd4l;Psmc3;Ap2m1;Sem1;Uqcrb;Hdac1;Psmc2;Map3k5;Ndufa13;Mt-co1;Ift57;Psmd…
ko04962	Vasopressin-regulated water reabsorption	33	-0.206162	-0.68533	0.970213	0.729253	1913	ENSRNOG00000057056;ENSRNOG00000049768;ENSRNOG00000004978;ENSRNOG00000013412;ENSRNOG00000012826	AABR07015729.1;Adcy9;Prkacb;Creb1;Creb3l2
ko00190	Oxidative phosphorylation	133	0.210265	0.684202	0.971554	0.729253	3893	ENSRNOG00000052226;ENSRNOG00000050657;ENSRNOG00000031033;ENSRNOG00000030700;ENSRNOG00000006926;ENSRNOG00000034182;ENSRNOG00000031979;ENSRNOG00000030644;ENSRNOG00000029707;ENSRNOG00000033299;ENSRNOG00000009080;ENSRNOG00000033615;ENSRNOG00000030371;ENSRNOG00000031766;ENSRNOG00000029042;ENSRNOG00000011891;ENSRNOG00000049394;ENSRNOG00000031053;ENSRNOG00000024780;ENSRNOG00000008163;ENSRNOG00000032204;…	LOC108348144;Crlf3;Mt-nd2;Mt-co3;Atp6v0d2;LOC100361934;Mt-atp6;Mt-nd1;Mt-nd4;Mt-atp8;Atp6v1d;Mt-nd3;Mt-co2;Mt-cyb;Mt-nd6;Atp6v1b2;LOC679739;Mt-nd4l;MGC95210;Atp6v1g1;Uqcrb;Atp6v1f;Ndufa13;Mt-co1;Atp6v0c;Uqcr10;Ndufb3;Uqcrb;Mt-nd5;Cox7c
ko03060	Protein export	23	-0.196452	-0.607652	0.97786	0.729253	10532	ENSRNOG00000020204;ENSRNOG00000003211;Rattus_norvegicus_newGene_158;ENSRNOG00000017036;ENSRNOG00000007512;ENSRNOG00000018164;ENSRNOG00000004829;Rattus_norvegicus_newGene_7498;ENSRNOG00000006345;ENSRNOG00000011029;ENSRNOG00000009713;ENSRNOG00000005203;ENSRNOG00000010543;ENSRNOG00000009351;ENSRNOG00000013743;ENSRNOG00000038933;ENSRNOG00000018294;ENSRNOG00000002100;ENSRNOG00000009057;ENSRNOG00000032…	Srp19;Srp9;Rattus_norvegicus_newGene_158;Sec11c;Srp14;Spcs2;Immp1l;Rattus_norvegicus_newGene_7498;Sec61b;Sec11a;Oxa1l;Sec61g;Srpra;Srp68;Sec61a1;Spcs3;Hspa5;LOC108348180;Sec62;Srp54a;Sec61a2;Sec63
ko05010	Alzheimer disease	303	0.204431	0.701683	0.985801	0.729253	2434	ENSRNOG00000016846;ENSRNOG00000003622;ENSRNOG00000004649;ENSRNOG00000018371;ENSRNOG00000058337;ENSRNOG00000010298;ENSRNOG00000017912;ENSRNOG00000010830;ENSRNOG00000052795;ENSRNOG00000052226;ENSRNOG00000005299;ENSRNOG00000033119;ENSRNOG00000045543;ENSRNOG00000004660;ENSRNOG00000031033;ENSRNOG00000060694;ENSRNOG00000001953;ENSRNOG00000013076;ENSRNOG00000053468;ENSRNOG00000012181;ENSRNOG00000030700;…	Pik3cd;Cybb;Il1b;Tubb6;Plcb2;Xbp1;Atp2a3;Slc25a4;Itpr3;LOC108348144;Kif5a;Plcb4;Frat2;Fzd6;Mt-nd2;Adam17;Bace2;Csnk1e;Tuba1b;Lpl;Mt-co3;Axin2;LOC100361934;Wnt4;Mt-atp6;Mt-nd1;Apc2;Apaf1;Ccdc28b;Tuba1c;Ppp3cc;Mt-nd4;Capn1;Aph1b;Rattus_norvegicus_newGene_11684;Mt-atp8;Mt-nd3;Capn2;LOC100909441;Irs2;Tubb2b;Mt-co2
ko03440	Homologous recombination	33	0.195363	0.527571	0.98957	0.729253	4606	ENSRNOG00000006661;ENSRNOG00000025126;ENSRNOG00000001111;ENSRNOG00000018765;ENSRNOG00000008580;ENSRNOG00000001845;ENSRNOG00000010420;ENSRNOG00000008309;ENSRNOG00000016891;ENSRNOG00000013005;ENSRNOG00000029773;ENSRNOG00000020701;ENSRNOG00000012141	Rad51c;Palb2;Brca2;Pold4;Nbn;Top3b;Sem1;Rpa3;Uimc1;Rpa2;Atm;Brca1;Xrcc3
ko05014	Amyotrophic lateral sclerosis	304	0.197837	0.679319	0.992901	0.729253	4293	ENSRNOG00000005479;ENSRNOG00000007372;ENSRNOG00000018371;ENSRNOG00000010298;ENSRNOG00000009751;ENSRNOG00000052795;ENSRNOG00000052226;ENSRNOG00000005299;ENSRNOG00000031233;ENSRNOG00000007136;ENSRNOG00000031033;ENSRNOG00000010461;ENSRNOG00000003028;ENSRNOG00000053468;ENSRNOG00000030700;ENSRNOG00000034182;ENSRNOG00000052564;ENSRNOG00000031979;ENSRNOG00000030644;ENSRNOG00000008022;ENSRNOG00000006984;…	Slc1a2;Casp1;Tubb6;Xbp1;Gpx7;Itpr3;LOC108348144;Kif5a;Mapk12;Anxa7;Mt-nd2;Gpx8;Dnah17;Tuba1b;Mt-co3;LOC100361934;Gpx3;Mt-atp6;Mt-nd1;Apaf1;Mapk11;Tuba1c;Dnah1;Ppp3cc;Mt-nd4;Nxt1;Rattus_norvegicus_newGene_11684;Mt-atp8;Mt-nd3;LOC100909441;Chmp2b;Tubb2b;Mt-co2;Actb;Srsf7;Nup93;Nup107;Tbk1;Mt-cyb;RGD1359108;Fus;Daxx;Mt-nd6;Map2k3;LOC679739;Mt-nd4l;Psmc3;Hnrnpa1;Sem1;Alyref;Uqcrb;Atf4;Psmc2;Map3k5;Nx…
ko04137	Mitophagy - animal	73	0.181664	0.560134	0.994186	0.729253	3372	ENSRNOG00000016708;ENSRNOG00000039754;ENSRNOG00000009495;ENSRNOG00000004426;ENSRNOG00000026293;ENSRNOG00000037247;ENSRNOG00000017243;ENSRNOG00000019974;ENSRNOG00000005528;ENSRNOG00000001420;ENSRNOG00000012258;ENSRNOG00000053362;ENSRNOG00000005303;ENSRNOG00000017801;ENSRNOG00000020191;ENSRNOG00000014666	Necab3;Rab7b;Src;Rps27a;Jun;Rras;Bnip3;Uba52;Tbk1;Fis1;Rras2;Gabarapl1;Tbc1d25;Atf4;Tbc1d17;Tfeb
ko03410	Base excision repair	41	-0.177185	-0.608776	0.995098	0.729253	2585	ENSRNOG00000000195;ENSRNOG00000004843;ENSRNOG00000021815;ENSRNOG00000055277;ENSRNOG00000046414;Rattus_norvegicus_newGene_9057	LOC108348048;LOC100362333;Lig3;Pole3;Vwa5a;Rattus_norvegicus_newGene_9057
ko00062	Fatty acid elongation	27	0.178082	0.460655	0.996005	0.729253	4169	ENSRNOG00000012616;ENSRNOG00000000435;ENSRNOG00000055221;ENSRNOG00000053460;ENSRNOG00000046864;ENSRNOG00000043192;ENSRNOG00000020829;ENSRNOG00000010134;ENSRNOG00000006419;ENSRNOG00000032508;ENSRNOG00000028047	Ppt1;Ppt2;Acot1;Acot3;Acot4;Hacd1;Them4;Acot2;Aven;Acot5;Mecr
ko03008	Ribosome biogenesis in eukaryotes	82	0.162795	0.508292	1	0.729253	4825	ENSRNOG00000059653;ENSRNOG00000018812;ENSRNOG00000014513;ENSRNOG00000017460;ENSRNOG00000004700;ENSRNOG00000028461;ENSRNOG00000007128;ENSRNOG00000012828;ENSRNOG00000021890;ENSRNOG00000019229;ENSRNOG00000017462;Rattus_norvegicus_newGene_1730;ENSRNOG00000009310;ENSRNOG00000019266;ENSRNOG00000019069;ENSRNOG00000049497;ENSRNOG00000061146;ENSRNOG00000055562;ENSRNOG00000026108;ENSRNOG00000005012;ENSRNOG…	Rpp25l;Rpp25;Rexo5;Imp3;Nxt1;Gnl3;Nop56;Emg1;Nob1;Fbl;Spata5;Rattus_norvegicus_newGene_1730;Nmd3;Tmem223;Nxf1;Eif6;Gar1;Dkc1;Tcof1;Utp14a;Rbm28;Rpp30;Wdr75;Fcf1;Nop58;Ak6;Wdr43;Wdr36;Nhp2;Pop7
ko03013	RNA transport	184	0.145873	0.486912	1	0.729253	4424	ENSRNOG00000010435;ENSRNOG00000006557;ENSRNOG00000010301;ENSRNOG00000059653;ENSRNOG00000017259;ENSRNOG00000018812;ENSRNOG00000005096;ENSRNOG00000004700;ENSRNOG00000022857;ENSRNOG00000021628;ENSRNOG00000023919;ENSRNOG00000005301;ENSRNOG00000004061;ENSRNOG00000018564;ENSRNOG00000006467;ENSRNOG00000006541;ENSRNOG00000016133;ENSRNOG00000000786;ENSRNOG00000023360;ENSRNOG00000058130;ENSRNOG00000049772;…	Nupl2;Cyfip2;Eif4e3;Rpp25l;Tacc3;Rpp25;Bzw2;Nxt1;Wdr92;Wdr89;Nipsnap2;Eif2b4;Pnn;Nup93;Eif2b2;Nup107;Sumo1;Rpp21;Fus;Pym1;Gemin7;Eif1;Ddx20;LOC100360413;Eif3g;Alyref;Ddx39b;Nmd3;Tmem223;Nxf1;LOC108348062;Sap30bp;Rattus_norvegicus_newGene_4881;Eif2s1;LOC100909481;Rbm8a;Thoc7;Magoh;Eif2b3;Rnps1;Hsdl2;AABR07049994.1;Eif2b1;Ddx19a;Thoc6;Acin1;Rpp30;Maz;Elac1;Strap;Eif3el1;Nup37;Gemin8
ko03022	Basal transcription factors	43	0.11791	0.334051	1	0.729253	4576	ENSRNOG00000051258;ENSRNOG00000012360;ENSRNOG00000011135;ENSRNOG00000019419;ENSRNOG00000048288;ENSRNOG00000047134;ENSRNOG00000024601;ENSRNOG00000061102;ENSRNOG00000056701;ENSRNOG00000018510;ENSRNOG00000019341;ENSRNOG00000018007;ENSRNOG00000015249	Taf9;Gtf2h1;Gtf2b;Taf6l;Taf12;Gtf2f1;Taf11;Taf9b;Gtf2a2;Cdk7;Tmem179b;Gtf2h5;Taf8
ko03430	Mismatch repair	23	0.167458	0.416283	1	0.729253	2566	ENSRNOG00000047206;ENSRNOG00000001088;ENSRNOG00000018765;ENSRNOG00000001457	LOC100911727;Rfc3;Pold4;Rfc2

## Sheet: KEGG_pathway_DAVID
Category	Term	Count	%	PValue	Genes	List Total	Pop Hits	Pop Total	Fold Enrichment	Bonferroni	Benjamini	FDR
KEGG_PATHWAY	hsa04380:Osteoclast differentiation	28	3.10766	9.99256e-09	SPI1, NCF1, NCF4, PIK3CD, TNFRSF11A, PIK3R1, LILRA5, CTSK, BLNK, ACP5, FYN, FCGR1A, TGFB2, TGFB1, SYK, IFNGR1, STAT1, CYBA, GAB2, LILRB4, MAPK12, TYROBP, FCGR2A, IL1B, BTK, PPARG, LCP2, FCGR2B	501	128	8164	3.56462	3.2176e-06	3.21761e-06	2.70798e-06
KEGG_PATHWAY	hsa04670:Leukocyte transendothelial migration	25	2.77469	6.95886e-08	ITGAM, NCF1, NCF4, PIK3CD, PIK3R1, ITGAL, ARHGAP35, GNAI2, CDH5, RAC2, PTK2B, JAM2, VAV3, VASP, ITGA4, PRKCB, ACTN1, MMP2, CYBB, MSN, CYBA, MAPK12, VAV1, MYL9, SIPA1	501	114	8164	3.57355	2.24073e-05	1.12038e-05	9.42925e-06
KEGG_PATHWAY	hsa04666:Fc gamma R-mediated phagocytosis	21	2.33074	1.23157e-06	VASP, VAV3, SYK, NCF1, PRKCB, WAS, PLA2G4A, PIK3CD, PIK3R1, ASAP2, GAB2, VAV1, PLD2, HCK, MARCKS, FCGR2A, PTPRC, INPP5D, RAC2, FCGR1A, FCGR2B	501	97	8164	3.52787	0.000396486	9.09247e-05	7.65236e-05
KEGG_PATHWAY	hsa04015:Rap1 signaling pathway	33	3.6626	1.3259e-06	RALB, FLT1, ITGAM, SRC, ADCY4, PDGFA, PIK3CD, PIK3R1, EFNA5, ITGAL, THBS1, GNAI2, RASGRP3, PDGFD, P2RY1, RAC2, RALGDS, VAV3, VASP, PRKCB, MAGI3, INSR, ARAP3, MAPK12, VAV1, APBB1IP, ID1, KIT, LCP2, TEK, PLCB2, SIPA1, FGFR1	501	210	8164	2.56071	0.000426848	9.09247e-05	7.65236e-05
KEGG_PATHWAY	hsa04611:Platelet activation	24	2.66371	1.41187e-06	VASP, SYK, NOS3, SRC, ADCY4, PLA2G4A, PIK3CD, PIK3R1, MAPK12, ARHGAP35, PTGS1, GNAI2, APBB1IP, COL1A1, COL3A1, FCGR2A, COL1A2, TBXAS1, P2RY1, BTK, LCP2, FYN, PLCB2, FERMT3	501	124	8164	3.15395	0.000454521	9.09247e-05	7.65236e-05
KEGG_PATHWAY	hsa05146:Amoebiasis	21	2.33074	2.81985e-06	TGFB2, TGFB1, ITGAM, PRKCB, LAMA4, ACTN1, FN1, PIK3CD, HSPB1, SERPINB9, PIK3R1, COL1A1, COL3A1, GNA15, COL1A2, COL4A2, IL1B, RAB7B, PLCB2, TLR4, TLR2	501	102	8164	3.35494	0.00090758	0.000151332	0.000127363
KEGG_PATHWAY	hsa04933:AGE-RAGE signaling pathway in diabetic complications	20	2.21976	8.09973e-06	TGFB2, TGFB1, PRKCB, NOS3, STAT1, MMP2, FN1, CYBB, PIK3CD, PIK3R1, FOXO1, MAPK12, COL1A1, THBD, COL3A1, COL1A2, COL4A2, IL1B, CCL2, PLCB2	501	100	8164	3.25908	0.00260473	0.000346134	0.000291311
KEGG_PATHWAY	hsa05200:Pathways in cancer	59	6.54828	8.5996e-06	CDKN1A, SPI1, CSF3R, PIK3CD, ETS1, EDNRA, GNGT2, RAC2, ITGAV, IL6R, IFNGR1, PRKCB, DAPK2, MMP2, BCR, COL4A2, SMO, KIT, RARB, PPARG, PLCB2, BIRC3, CAMK2D, RALB, CTBP2, GSTP1, LAMA4, ADCY4, PDGFA, XIAP, CSF2RB, PIK3R1, CSF2RA, DLL1, FOXO1, RASGRP4, RASGRP3, GNAI2, PLD2, DLL4, GNG2, HMOX1, E2F3, BAK1, RALGDS, TGFB2, TGFB1, JAG1, STAT1, ZBTB16, FN1, GNG11, GADD45G, BMP2, IL7, CCDC6, FAS, IL7R, FGFR1	501	531	8164	1.8106	0.00276525	0.000346134	0.000291311
KEGG_PATHWAY	hsa05140:Leishmaniasis	17	1.88679	1.29254e-05	TGFB2, TGFB1, ITGAM, NCF1, ITGA4, IFNGR1, PRKCB, STAT1, NCF4, CYBB, CYBA, MAPK12, FCGR2A, IL1B, FCGR1A, TLR4, TLR2	501	77	8164	3.59769	0.00415337	0.000462444	0.000389199
KEGG_PATHWAY	hsa05417:Lipid and atherosclerosis	31	3.44062	1.72713e-05	CAMK2D, NCF1, SRC, NCF4, PIK3CD, VLDLR, PIK3R1, CCL5, CASP1, TNFSF10, CCL2, OLR1, LDLR, VAV3, XBP1, NOS3, IL18, CYBB, CYBA, MAPK12, VAV1, MIB1, ERN1, IL1B, IRF7, FAS, PPARG, PLCB2, TLR4, ABCG1, TLR2	501	215	8164	2.34957	0.00554599	0.000556137	0.000468053
KEGG_PATHWAY	hsa05135:Yersinia infection	23	2.55272	2.658e-05	VAV3, ITGA4, WIPF1, SRC, IL18, WAS, FN1, PIK3CD, PIK3R1, VAV1, MAPK12, RPS6KA3, CD4, FCGR2A, CD8A, IL1B, CASP1, ELMO1, RAC2, PTK2B, CCL2, LCP2, TLR4	501	137	8164	2.73573	0.00852235	0.000778069	0.000654834
KEGG_PATHWAY	hsa04510:Focal adhesion	29	3.21865	3.39662e-05	FLT1, SRC, LAMA4, XIAP, PDGFA, PIK3CD, PIK3R1, THBS1, ARHGAP35, PDGFD, SPP1, RAC2, FLNA, ITGAV, FYN, VAV3, VASP, ITGA4, PRKCB, ACTN1, ITGA1, FN1, VAV1, COL1A1, COL1A2, COL4A2, PARVG, MYL9, BIRC3	501	201	8164	2.35108	0.0108777	0.000911426	0.00076707
KEGG_PATHWAY	hsa04062:Chemokine signaling pathway	28	3.10766	3.95709e-05	CXCL9, NCF1, SRC, ADCY4, WAS, PIK3CD, PIK3R1, CXCL13, CXCL16, GNAI2, PREX1, GNGT2, GNG2, CCL5, RAC2, PTK2B, CCL2, VAV3, PRKCB, STAT1, GNG11, VAV1, FGR, CXCL10, HCK, ELMO1, PLCB2, PF4	501	192	8164	2.37641	0.0126613	0.000980142	0.000824902
KEGG_PATHWAY	hsa05205:Proteoglycans in cancer	29	3.21865	4.87375e-05	CD63, CDKN1A, CAMK2D, SRC, PIK3CD, PIK3R1, THBS1, PLAU, FLNA, ITGAV, VAV3, TGFB2, TGFB1, PRKCB, MMP2, RDX, FN1, MSN, MAPK12, VAV1, COL1A1, COL1A2, SMO, FAS, HCLS1, TLR4, CD44, FGFR1, TLR2	501	205	8164	2.3052	0.0155713	0.00112096	0.000943418
KEGG_PATHWAY	hsa05152:Tuberculosis	26	2.88568	9.3544e-05	CAMK2D, ITGAM, SRC, LSP1, NOD2, CORO1A, CTSS, CLEC7A, MRC1, ITGAX, FCGR1A, CD74, TGFB2, TGFB1, SYK, IFNGR1, STAT1, IL10RA, IL18, MAPK12, TLR1, FCGR2A, IL1B, FCGR2B, TLR4, TLR2	501	180	8164	2.35378	0.0296734	0.00200808	0.00169003
KEGG_PATHWAY	hsa05142:Chagas disease	18	1.99778	0.000135686	C1QB, C1QA, TGFB2, TGFB1, IFNGR1, PIK3CD, PIK3R1, MAPK12, GNAI2, GNA15, IL1B, CCL5, FAS, CCL2, PLCB2, TLR4, C1QC, TLR2	501	102	8164	2.87566	0.0427531	0.00273069	0.00229819
KEGG_PATHWAY	hsa04664:Fc epsilon RI signaling pathway	14	1.55383	0.000203976	VAV3, SYK, PLA2G4A, PIK3CD, PIK3R1, GAB2, VAV1, MAPK12, INPP5D, ALOX5AP, BTK, RAC2, LCP2, FYN	501	68	8164	3.35494	0.0635762	0.00386355	0.00325162
KEGG_PATHWAY	hsa04066:HIF-1 signaling pathway	18	1.99778	0.00030979	CDKN1A, CAMK2D, FLT1, IFNGR1, PRKCB, NOS3, INSR, CYBB, PIK3CD, PIK3R1, HK2, HK3, MKNK2, HMOX1, TEK, ALDOA, IL6R, TLR4	501	109	8164	2.69099	0.0949526	0.0055418	0.00466406
KEGG_PATHWAY	hsa04145:Phagosome	22	2.44173	0.000360937	MSR1, ITGAM, NCF1, NCF4, CYBB, CYBA, CORO1A, THBS1, CTSS, MARCO, TUBB6, FCGR2A, TUBA1A, CLEC7A, MRC1, OLR1, ITGAV, FCGR1A, FCGR2B, RAB7B, TLR4, TLR2	501	152	8164	2.35855	0.109741	0.00611694	0.00514811
KEGG_PATHWAY	hsa04662:B cell receptor signaling pathway	15	1.66482	0.000404032	VAV3, IFITM1, SYK, PRKCB, PIK3CD, PIK3R1, LILRB4, VAV1, LILRA5, RASGRP3, INPP5D, BLNK, BTK, RAC2, FCGR2B	501	82	8164	2.98087	0.122014	0.00650492	0.00547463
KEGG_PATHWAY	hsa05323:Rheumatoid arthritis	16	1.7758	0.000478524	TGFB2, TGFB1, FLT1, TNFSF13, IL18, TNFRSF11A, ITGAL, TNFSF13B, IL1B, CTSK, CCL5, CCL2, ACP5, TEK, TLR4, TLR2	501	93	8164	2.80351	0.142832	0.00733737	0.00617524
KEGG_PATHWAY	hsa04014:Ras signaling pathway	29	3.21865	0.000547354	RALB, FLT1, PDGFA, PIK3CD, PIK3R1, EFNA5, ETS1, RASGRP4, PLD2, RASGRP3, GNGT2, GNG2, PDGFD, RAC2, RALGDS, PLA2G2D, PRKCB, RALGAPA2, INSR, PLA2G4A, GAB2, GNG11, RASA3, RASA4, KIT, TEK, RGL1, FGFR1, PLA1A	501	236	8164	2.0024	0.16163	0.00777753	0.00654569
KEGG_PATHWAY	hsa03320:PPAR signaling pathway	14	1.55383	0.000555538	LPL, DBI, ACSL3, CPT1B, FADS2, FABP4, FABP5, SCD, FABP7, OLR1, ACSBG1, PPARG, PPARA, PLTP	501	75	8164	3.04181	0.163838	0.00777753	0.00654569
KEGG_PATHWAY	hsa04650:Natural killer cell mediated cytotoxicity	19	2.10877	0.000624263	VAV3, SYK, IFNGR1, PRKCB, PRF1, PIK3CD, PIK3R1, ITGAL, VAV1, TYROBP, SH3BP2, TNFSF10, RAC2, FAS, PTK2B, LCP2, CD48, FYN, CD244	501	126	8164	2.45724	0.182149	0.00837553	0.00704897
KEGG_PATHWAY	hsa05150:Staphylococcus aureus infection	16	1.7758	0.000676382	C1QB, CFD, C1QA, SELPLG, ITGAM, C5AR1, PTAFR, ITGAL, FCGR2A, C3AR1, DSG1, MASP1, FCGR1A, FCGR2B, CFB, C1QC	501	96	8164	2.7159	0.195769	0.00871181	0.00733199
KEGG_PATHWAY	hsa05144:Malaria	11	1.22087	0.000754779	TGFB2, TGFB1, LRP1, IL1B, IL18, HBB, CCL2, ITGAL, THBS1, TLR4, TLR2	501	50	8164	3.58499	0.215831	0.0092609	0.00779411
KEGG_PATHWAY	hsa05418:Fluid shear stress and atherosclerosis	20	2.21976	0.000776535	MEF2C, BMPR2, NCF1, NOS3, SRC, GSTP1, MMP2, PDGFA, PIK3CD, CYBA, PIK3R1, MAPK12, CDH5, THBD, IL1B, RAC2, CCL2, HMOX1, ITGAV, ARHGEF2	501	139	8164	2.34466	0.221309	0.0092609	0.00779411
KEGG_PATHWAY	hsa05171:Coronavirus disease - COVID-19	28	3.10766	0.000921239	C1QB, CFD, C1QA, RPS4Y2, C5AR1, PIK3CD, PIK3R1, CASP1, C3AR1, CCL2, IL6R, RPL17, SYK, PRKCB, STAT1, MX1, CYBB, MAPK12, CXCL10, ADAM17, FCGR2A, IL1B, TLR8, MASP1, TLR4, CFB, C1QC, TLR2	501	232	8164	1.96669	0.256789	0.0105943	0.00891628
KEGG_PATHWAY	hsa04010:MAPK signaling pathway	33	3.6626	0.00102285	FLT1, PDGFA, HSPB1, EFNA5, DUSP16, RASGRP4, RASGRP3, RPS6KA3, PDGFD, STMN1, MKNK2, RAC2, FLNA, MAP4K4, MAP4K1, DUSP4, MAP3K2, TGFB2, MEF2C, TGFB1, PRKCB, INSR, PLA2G4A, MAPK12, GADD45G, CDC25B, DUSP7, MAPKAPK3, IL1B, KIT, FAS, TEK, FGFR1	501	294	8164	1.82908	0.280735	0.0113571	0.00955832
KEGG_PATHWAY	hsa05415:Diabetic cardiomyopathy	25	2.77469	0.00140451	CAMK2D, NCF1, NCF4, ATP2A3, PIK3CD, PIK3R1, MT-ND2, RAC2, PDK3, PDK2, TGFB2, TGFB1, PRKCB, NOS3, MMP2, INSR, CYBB, CYBA, CPT1B, MAPK12, COL1A1, COL3A1, COL1A2, PPARA, PLCB2	501	203	8164	2.00682	0.364009	0.0150751	0.0126874
KEGG_PATHWAY	hsa05321:Inflammatory bowel disease	12	1.33185	0.00178323	TGFB2, TGFB1, MAF, IFNGR1, STAT1, IL1B, IL18, IL21R, RORA, NOD2, TLR4, TLR2	501	65	8164	3.00838	0.437134	0.0185226	0.0155889
KEGG_PATHWAY	hsa04610:Complement and coagulation cascades	14	1.55383	0.00185183	C1QB, CFD, C1QA, ITGAM, C5AR1, THBD, PLAU, ITGAX, C3AR1, MASP1, VSIG4, A2M, CFB, C1QC	501	85	8164	2.68395	0.449453	0.018634	0.0156827
KEGG_PATHWAY	hsa05212:Pancreatic cancer	13	1.44284	0.00207767	TGFB2, CDKN1A, TGFB1, RALB, STAT1, PIK3CD, PIK3R1, GADD45G, PLD2, RAC2, E2F3, BAK1, RALGDS	501	76	8164	2.78737	0.488141	0.0198787	0.0167302
KEGG_PATHWAY	hsa04060:Cytokine-cytokine receptor interaction	32	3.55161	0.00214068	ACVRL1, CXCL9, BMPR2, CSF3R, CSF2RB, TNFRSF11A, CXCL13, CSF2RA, CXCL16, TNFSF13B, GHR, CCL5, TNFSF10, IL21R, CCL2, IL6R, TGFB2, TGFB1, IFNGR1, IL10RA, TNFSF13, IL18, INHBA, CXCL10, BMP2, CD4, IL7, IL1B, FAS, IL7R, TNFRSF21, PF4	501	295	8164	1.76764	0.498443	0.0198787	0.0167302
KEGG_PATHWAY	hsa04926:Relaxin signaling pathway	18	1.99778	0.00216073	TGFB1, NOS3, SRC, MMP2, ADCY4, PIK3CD, PIK3R1, GNG11, MAPK12, GNAI2, COL1A1, COL3A1, GNA15, GNGT2, GNG2, COL1A2, COL4A2, PLCB2	501	129	8164	2.27378	0.501677	0.0198787	0.0167302
KEGG_PATHWAY	hsa04931:Insulin resistance	16	1.7758	0.00230174	SREBF1, PRKCB, NOS3, INSR, PIK3CD, SLC2A2, PIK3R1, ACACB, CPT1B, FOXO1, RPS6KA3, PPP1R3C, PPP1R3B, PPARA, PPARGC1A, PPARGC1B	501	108	8164	2.41413	0.523847	0.0205878	0.017327
KEGG_PATHWAY	hsa05132:Salmonella infection	28	3.10766	0.00261168	CYFIP2, AHNAK, PIK3CD, SNX33, PIK3C2B, TUBB6, TUBA1A, CYTH4, PODXL, CASP1, TNFSF10, FLNA, NCKAP1L, BAK1, S100A10, DYNLT1, ANXA2, IL18, MAPK12, PTPRC, IL1B, RHOJ, ELMO1, RAB7B, MYL9, TLR4, BIRC3, TLR2	501	249	8164	1.83242	0.569179	0.0227287	0.0191288
KEGG_PATHWAY	hsa04640:Hematopoietic cell lineage	15	1.66482	0.00268567	CSF3R, ITGAM, ITGA4, ITGA1, CSF2RA, CD4, IL7, CD8A, IL1B, KIT, CD9, FCGR1A, IL7R, IL6R, CD44	501	99	8164	2.469	0.579347	0.0227575	0.019153
KEGG_PATHWAY	hsa04613:Neutrophil extracellular trap formation	23	2.55272	0.0028445	SELPLG, ITGAM, SYK, NCF1, PRKCB, SRC, NCF4, C5AR1, CYBB, PIK3CD, CYBA, PIK3R1, ITGAL, MAPK12, FCGR2A, CLEC7A, CASP1, RAC2, TLR8, FCGR1A, PLCB2, TLR4, TLR2	501	190	8164	1.9726	0.600378	0.0234854	0.0197657
KEGG_PATHWAY	hsa05202:Transcriptional misregulation in cancer	23	2.55272	0.00345279	CDKN1A, MEF2C, SPI1, ITGAM, SLC45A3, FLT1, BCL2A1, ZBTB16, LMO2, PDGFA, FOXO1, GADD45G, LYL1, MAF, BCL6, PLAU, NFKBIZ, PPARG, BAK1, TCF3, ERG, FCGR1A, BIRC3	501	193	8164	1.94194	0.671665	0.0277949	0.0233926
KEGG_PATHWAY	hsa04072:Phospholipase D signaling pathway	19	2.10877	0.00395067	PTGFR, RALB, DGKD, SYK, INSR, ADCY4, PDGFA, PLA2G4A, PIK3CD, PIK3R1, GAB2, PLD2, CYTH4, PDGFD, KIT, PTK2B, FYN, RALGDS, PLCB2	501	148	8164	2.09198	0.720467	0.0310272	0.026113
KEGG_PATHWAY	hsa04620:Toll-like receptor signaling pathway	15	1.66482	0.00424778	CXCL9, STAT1, PIK3CD, PIK3R1, MAPK12, TLR1, CXCL10, IL1B, CTSK, CCL5, SPP1, IRF7, TLR8, TLR4, TLR2	501	104	8164	2.3503	0.74607	0.0325663	0.0274083
KEGG_PATHWAY	hsa05130:Pathogenic Escherichia coli infection	23	2.55272	0.00443034	CYFIP2, WIPF1, SRC, IL18, MYO5A, MAPK12, TUBB6, MYO1C, FCGR2A, TUBA1A, CYTH4, IL1B, CASP1, TNFSF10, FAS, HCLS1, FYN, NCKAP1L, BAK1, ARHGEF2, TLR4, MYO1F, MYO1G	501	197	8164	1.90251	0.760628	0.033176	0.0279214
KEGG_PATHWAY	hsa04151:PI3K-Akt signaling pathway	35	3.88457	0.0057195	CDKN1A, FLT1, CSF3R, LAMA4, PDGFA, PIK3CD, PIK3R1, EFNA5, THBS1, GHR, GNGT2, GNG2, PDGFD, SPP1, ITGAV, IL6R, SYK, ITGA4, NOS3, INSR, ITGA1, FN1, PPP2R3A, GNG11, COL1A1, COL1A2, COL4A2, IL7, KIT, TEK, SGK1, IL7R, TLR4, FGFR1, TLR2	501	354	8164	1.61113	0.842285	0.0412337	0.0347029
KEGG_PATHWAY	hsa04071:Sphingolipid signaling pathway	16	1.7758	0.00586617	CERS5, ASAH1, CERS6, PRKCB, NOS3, PIK3CD, PIK3R1, PPP2R3A, GAB2, MAPK12, GNAI2, PLD2, RAC2, FYN, S1PR2, PLCB2	501	119	8164	2.19098	0.849602	0.0412337	0.0347029
KEGG_PATHWAY	hsa04936:Alcoholic liver disease	18	1.99778	0.00589053	C1QB, SREBF1, C1QA, C5AR1, ACACB, CPT1B, FOXO1, MAPK12, ACACA, SCD, IL1B, FASN, C3AR1, FAS, PPARA, PPARGC1A, TLR4, C1QC	501	142	8164	2.06562	0.850784	0.0412337	0.0347029
KEGG_PATHWAY	hsa04973:Carbohydrate digestion and absorption	9	0.99889	0.00708365	HK3, MGAM, PRKCB, FXYD2, SLC2A2, PIK3CD, PIK3R1, PLCB2, HK2	501	47	8164	3.1204	0.898638	0.048157	0.0405296
KEGG_PATHWAY	hsa04810:Regulation of actin cytoskeleton	24	2.66371	0.00731712	VAV3, CYFIP2, ITGAM, ITGA4, SRC, ACTN1, RDX, ITGA1, FN1, PDGFA, PIK3CD, MSN, PIK3R1, ITGAL, VAV1, ARHGAP35, TMSB4X, PDGFD, ITGAX, RAC2, ITGAV, NCKAP1L, MYL9, FGFR1	501	218	8164	1.79399	0.90603	0.048157	0.0405296
KEGG_PATHWAY	hsa04514:Cell adhesion molecules	19	2.10877	0.00732824	CD274, SELPLG, ITGAM, ITGA4, SDC3, NRXN2, ITGAL, PVR, VSIR, SPN, CDH5, CD4, PTPRC, SELL, CD8A, ITGAV, NCAM2, JAM2, CD276	501	157	8164	1.97206	0.906368	0.048157	0.0405296
KEGG_PATHWAY	hsa04923:Regulation of lipolysis in adipocytes	10	1.10988	0.00816952	FABP4, NPR1, INSR, PDE3B, ADCY4, PIK3CD, ADRB2, PIK3R1, GNAI2, PTGS1	501	58	8164	2.80955	0.928738	0.0526117	0.0442788
KEGG_PATHWAY	hsa04621:NOD-like receptor signaling pathway	21	2.33074	0.00870815	RNASEL, STAT1, TRPV2, IL18, CYBB, XIAP, CYBA, NOD2, MAPK12, P2RX7, IL1B, CCL5, TRIP6, CASP1, IRF7, CCL2, GBP2, PLCB2, TLR4, GBP4, BIRC3	501	184	8164	1.8598	0.940173	0.0541962	0.0456123
KEGG_PATHWAY	hsa04210:Apoptosis	17	1.88679	0.00875218	BCL2A1, CTSZ, PRF1, XIAP, PIK3CD, CSF2RB, PIK3R1, CTSS, GADD45G, ERN1, TUBA1A, CTSK, TNFSF10, FAS, CASP2, BAK1, BIRC3	501	136	8164	2.03693	0.941023	0.0541962	0.0456123
KEGG_PATHWAY	hsa04370:VEGF signaling pathway	10	1.10988	0.00913341	MAPKAPK3, SRC, PRKCB, NOS3, RAC2, HSPB1, PLA2G4A, PIK3CD, PIK3R1, MAPK12	501	59	8164	2.76193	0.947894	0.0554898	0.046701
KEGG_PATHWAY	hsa04910:Insulin signaling pathway	17	1.88679	0.00936888	SREBF1, INSR, PDE3B, PIK3CD, PHKB, PIK3R1, ACACB, FOXO1, HK2, ACACA, SOCS2, HK3, PPP1R3C, PPP1R3B, FASN, MKNK2, PPARGC1A	501	137	8164	2.02206	0.951733	0.0558663	0.0470179
KEGG_PATHWAY	hsa05222:Small cell lung cancer	13	1.44284	0.0100208	CDKN1A, LAMA4, FN1, XIAP, PIK3CD, PIK3R1, GADD45G, COL4A2, RARB, ITGAV, E2F3, BAK1, BIRC3	501	92	8164	2.30261	0.960953	0.0586674	0.0493754
KEGG_PATHWAY	hsa04979:Cholesterol metabolism	9	0.99889	0.0115858	MYLIP, NCEH1, LRP1, SOAT1, LPL, PCSK9, LRP2, PLTP, LDLR	501	51	8164	2.87566	0.976538	0.0666181	0.0560668
KEGG_PATHWAY	hsa04152:AMPK signaling pathway	15	1.66482	0.0156859	SREBF1, INSR, PIK3CD, PIK3R1, PPP2R3A, HMGCR, ACACB, CPT1B, FOXO1, ACACA, TBC1D1, SCD, FASN, PPARG, PPARGC1A	501	121	8164	2.02009	0.993847	0.0886114	0.0745766
KEGG_PATHWAY	hsa05220:Chronic myeloid leukemia	11	1.22087	0.0169306	BCR, TGFB2, CDKN1A, TGFB1, CTBP2, PIK3CD, E2F3, BAK1, GAB2, PIK3R1, GADD45G	501	76	8164	2.35855	0.995906	0.0939937	0.0791065
KEGG_PATHWAY	hsa05163:Human cytomegalovirus infection	23	2.55272	0.0196225	CDKN1A, PRKCB, SRC, IL10RA, ADCY4, PIK3CD, PIK3R1, GNG11, MAPK12, GNAI2, GNGT2, GNG2, IL1B, CCL5, RAC2, FAS, PTK2B, CCL2, ITGAV, E2F3, BAK1, PLCB2, IL6R	501	225	8164	1.66575	0.998307	0.107093	0.0901307
KEGG_PATHWAY	hsa04930:Type II diabetes mellitus	8	0.887902	0.0207339	SOCS2, HK3, PKM, INSR, SLC2A2, PIK3CD, PIK3R1, HK2	501	46	8164	2.83398	0.998825	0.111272	0.0936483
KEGG_PATHWAY	hsa00061:Fatty acid biosynthesis	5	0.554939	0.0213938	FASN, ACSBG1, ACSL3, ACACB, ACACA	501	18	8164	4.5265	0.999054	0.112931	0.0950444
KEGG_PATHWAY	hsa01212:Fatty acid metabolism	9	0.99889	0.0218597	FADS2, SCD, FASN, ACSBG1, ACSL3, CPT1B, ACAT2, FADS1, ACACA	501	57	8164	2.57296	0.999189	0.11353	0.0955482
KEGG_PATHWAY	hsa04974:Protein digestion and absorption	13	1.44284	0.0230776	KCNK5, COL16A1, PRCP, SLC16A10, SLC8A1, COL1A1, COL3A1, SLC7A7, COL1A2, SLC7A8, COL4A2, FXYD2, KCNN4	501	103	8164	2.0567	0.999457	0.116596	0.098129
KEGG_PATHWAY	hsa05143:African trypanosomiasis	7	0.776915	0.0235365	PRKCB, IL1B, LAMA4, IL18, FAS, HBB, PLCB2	501	37	8164	3.08292	0.999533	0.116596	0.098129
KEGG_PATHWAY	hsa04960:Aldosterone-regulated sodium reabsorption	7	0.776915	0.0235365	PRKCB, FXYD2, INSR, PIK3CD, PIK3R1, SGK1, NR3C2	501	37	8164	3.08292	0.999533	0.116596	0.098129
KEGG_PATHWAY	hsa04064:NF-kappa B signaling pathway	13	1.44284	0.0246982	SYK, BCL2A1, PRKCB, XIAP, TNFRSF11A, GADD45G, TNFSF13B, PLAU, IL1B, BLNK, BTK, TLR4, BIRC3	501	104	8164	2.03693	0.999682	0.120497	0.101412
KEGG_PATHWAY	hsa04068:FoxO signaling pathway	15	1.66482	0.0291626	TGFB2, CDKN1A, TGFB1, INSR, PIK3CD, CSNK1E, PIK3R1, FOXO1, MAPK12, GADD45G, BCL6, TNFSF10, HOMER3, SGK1, IL7R	501	131	8164	1.86589	0.999927	0.140155	0.117956
KEGG_PATHWAY	hsa04360:Axon guidance	19	2.10877	0.0296432	SEMA6B, CAMK2D, BMPR2, SRC, SEMA4C, PIK3CD, PIK3R1, UNC5D, EFNA5, GNAI2, RND1, RGS3, SMO, FES, DPYSL2, PLXNA2, RAC2, FYN, MYL9	501	182	8164	1.70117	0.999938	0.140369	0.118137
KEGG_PATHWAY	hsa05164:Influenza A	18	1.99778	0.0324823	RNASEL, IFNGR1, PRKCB, STAT1, MX1, IL18, PIK3CD, PIK3R1, CXCL10, IL1B, CCL5, CASP1, TNFSF10, IRF7, FAS, CCL2, BAK1, TLR4	501	171	8164	1.71531	0.999976	0.151584	0.127576
KEGG_PATHWAY	hsa04750:Inflammatory mediator regulation of TRP channels	12	1.33185	0.0366456	CAMK2D, PRKCH, SRC, PRKCB, IL1B, ADCY4, TRPV2, PLA2G4A, PIK3CD, PIK3R1, PLCB2, MAPK12	501	98	8164	1.99536	0.999994	0.166196	0.139873
KEGG_PATHWAY	hsa05231:Choline metabolism in cancer	12	1.33185	0.0366456	DGKD, CHKA, PRKCB, PDGFD, RAC2, WAS, PDGFA, PLA2G4A, PIK3CD, PIK3R1, RALGDS, PLD2	501	98	8164	1.99536	0.999994	0.166196	0.139873
KEGG_PATHWAY	hsa04630:JAK-STAT signaling pathway	17	1.88679	0.0392374	CDKN1A, CSF3R, CISH, IFNGR1, STAT1, IL10RA, PDGFA, PIK3CD, CSF2RB, PIK3R1, CSF2RA, GHR, SOCS2, IL7, IL21R, IL7R, IL6R	501	162	8164	1.71001	0.999997	0.175478	0.147685
KEGG_PATHWAY	hsa05145:Toxoplasmosis	13	1.44284	0.0407847	TGFB2, TGFB1, IFNGR1, STAT1, IL10RA, LAMA4, XIAP, MAPK12, GNAI2, LDLR, TLR4, BIRC3, TLR2	501	112	8164	1.89143	0.999998	0.1799	0.151406
KEGG_PATHWAY	hsa05133:Pertussis	10	1.10988	0.0416655	C1QB, C1QA, ITGAM, IL1B, CASP1, IRF8, TLR4, MAPK12, GNAI2, C1QC	501	76	8164	2.14413	0.999999	0.180032	0.151517
KEGG_PATHWAY	hsa04512:ECM-receptor interaction	11	1.22087	0.0419328	COL1A1, COL1A2, COL4A2, ITGA4, LAMA4, ITGA1, SPP1, FN1, ITGAV, THBS1, CD44	501	88	8164	2.03693	0.999999	0.180032	0.151517
KEGG_PATHWAY	hsa04724:Glutamatergic synapse	13	1.44284	0.0457432	PRKCB, SLC1A2, ADCY4, PLA2G4A, GNG11, GNAI2, GLS, PLD2, GNGT2, GNG2, HOMER3, GLUL, PLCB2	501	114	8164	1.85825	1	0.193807	0.163111

## Sheet: Sheet6
Symbol	log2FC	Pvalue
Nod2	8.05792	3.45885e-24
Rhbg	5.12346	3.08034e-19
Ighg1	4.56353	0.00310298
Pla2g2d	4.50415	0.00519229
Mst1r	3.63648	3.54623e-07
Ednra	3.60169	0.00123742
Fabp4	3.48322	0.0035895
Aox2	3.36561	0.00147344
Socs2	3.26059	2.63935e-14
Cxcl13	3.06867	1.13617e-07
AABR07061378.1	2.9623	1.4397e-06
Lox	2.91194	0.0031583
Cish	2.85633	1.83485e-08
Adam11	2.84338	2.59225e-20
Ccl5	2.7605	1.54844e-18
Emb	2.73627	0.000175599
Lad1	2.69476	0.0014593
Clec4d	2.61669	3.77485e-08
Cd244	2.59849	0.000320579
P2ry10	2.59316	6.11137e-05
Pla2g7	2.57592	4.77992e-05
LOC102547056	2.57348	0.00851897
Dram1	2.55982	0.000192969
Mmp12	2.53999	7.98014e-08
Plvap	2.53188	0.00962185
Lcn2	2.51005	2.27214e-06
C3ar1	2.50615	3.26345e-08
LOC100911545	2.50599	7.13335e-09
LOC102553138	2.47253	0.00121197
Pirb	2.39279	1.71297e-05
Chi3l1	2.37337	4.0033e-07
Pf4	2.3722	5.36725e-05
Marco	2.37097	0.00708468
Nod2	2.32442	0.000323841
Hk3	2.31616	2.76964e-05
Hbb	2.31242	0.00108951
Btk	2.28568	0.000106847
LOC103694855	2.28284	0.000359204
Hba-a1	2.27331	0.0023568
Zc3h12d	2.26553	6.49184e-05
Gpnmb	2.24218	4.34806e-08
Nrgn	2.23455	0.00024458
Vldlr	2.20641	0.000314478
Tlr1	2.2043	0.00209644
LOC100911825	2.18997	0.000203006
Tlr8	2.15845	0.000584935
Olr1	2.15843	5.5216e-05
LOC103694857	2.14755	0.00217378
Nim1k	2.1474	4.2951e-05
Alas2	2.13844	7.99343e-05
Trpv2	2.13789	7.33966e-05
A2m	2.13175	3.34608e-05
Fam171a2	2.12894	0.000301692
Ptprc	2.12673	0.00315205
Fam167a	2.12667	4.80825e-05
Lcp2	2.09551	5.20118e-05
Tgfb2	2.09221	0.000226797
Capg	2.08784	7.66859e-05
Tes	2.08406	4.54249e-07
Lilrb3a	2.07143	3.60978e-05
Emilin2	2.06932	0.000726405
H1fx	2.06382	4.11909e-08
Ms4a6e	2.05449	0.000138108
Tlr2	2.05413	3.92448e-05
Chn1	2.045	4.92822e-05
Ctla2a	2.03815	0.00159319
Pla2g4a	2.02435	0.000187389
Gzmk	2.01788	0.00223011
Arhgap22	2.01526	0.00177059
LOC691141	2.0109	0.000919758
Ly6c	1.99906	0.000661357
Csgalnact1	1.99712	0.00461284
Fxyd5	1.99481	7.22708e-05
Clec4a3	1.98339	1.27211e-05
Dok2	1.9762	0.00279148
Clec7a	1.96921	1.33485e-05
Fhl3	1.95913	0.00107782
Pltp	1.95183	0.00564797
Bcl2a1	1.94965	0.000184742
Oasl2	1.94386	8.51111e-06
Gzma	1.93924	0.000637627
Tnfaip8l2	1.9391	0.000121229
Lgals3	1.93255	8.04143e-06
Slc7a6	1.93153	0.00253961
Gbp4	1.92794	0.0023746
Prf1	1.92027	4.63598e-05
Hba-a3	1.91988	0.00173495
AABR07039446.2	1.91807	0.000507058
Tnfsf13b	1.91063	0.00723848
Tex36	1.90925	0.000214523
Tgm1	1.90109	3.45638e-05
Il7r	1.89661	0.000418518
Cd84	1.893	0.00134564
C5ar1	1.89035	0.000291998
Tmem184c	1.88961	0.0044788
P2ry13	1.8795	0.000336904
Elf4	1.87319	0.000544469
Naip2	1.87313	0.000619034
RT1-M2	1.87104	0.00174224
Samsn1	1.86409	0.00154933
Apobr	1.86067	0.000106736
Snrpg	1.85962	0.000182886
Abcg1	1.85224	3.26208e-06
Ncf4	1.84806	0.000925896
Rap1gap2	1.83034	0.000792881
Snx20	1.82958	0.000530577
Lilra5	1.82828	0.00202925
Clec4a1	1.82039	0.000155204
Cd180	1.81789	0.000299602
Dynlt1	1.81756	0.000325418
Slc25a30	1.80539	1.66011e-05
Ptpre	1.80463	0.00116682
Cd200r1l	1.80422	0.00564888
Cd53	1.80319	6.08329e-05
Fxyd2	1.79407	0.000647747
Blnk	1.79332	0.00103545
Mx1	1.793	0.000557541
Tspan5	1.78859	5.01549e-06
Adgre4	1.78726	0.00182405
Acsbg1	1.78334	0.00299295
Nfam1	1.77833	4.05379e-05
LOC100910270	1.77749	3.78538e-06
Themis2	1.77259	0.00169404
Pik3cd	1.77043	0.000322042
Dok1	1.76485	8.94177e-05
Col1a1	1.76443	5.6783e-05
Ms4a6bl	1.76145	0.000198084
AABR07059308.1	1.7609	0.00134563
Cdc25b	1.75994	4.5562e-05
Tspan8	1.7538	0.000687647
Cybb	1.75349	1.30436e-05
Ddah2	1.74951	0.00767469
Dennd2c	1.74829	0.000354289
Gngt2	1.74823	0.00382731
Gabrr2	1.74276	0.006909
Cd300a	1.74259	0.000590119
Itgax	1.74184	0.00110679
Tyrobp	1.74174	0.000262063
Slc1a2	1.73749	1.93924e-05
Ms4a6a	1.73454	0.00029542
Hck	1.72682	0.000153751
Gng11	1.71711	0.000342256
Lilrb4	1.71072	0.000392237
Tbxas1	1.70957	0.00464856
Plscr1	1.70478	4.41558e-05
Abcc3	1.69579	1.04626e-07
LOC102556347	1.68823	0.000482368
Upp1	1.68233	6.78765e-05
Ptafr	1.67935	0.000866586
Cd68	1.67913	0.000116304
Hcls1	1.6783	0.000863314
Myo1f	1.6736	0.000191065
Sla	1.67127	0.000412567
Gbp2	1.66998	0.000446549
Stard9	1.66919	1.6973e-05
Epsti1	1.66379	0.00300026
Ccl2	1.661	1.13493e-05
Adrb2	1.66041	0.0050954
Prkcb	1.65877	0.00397118
Glipr1	1.65849	0.000328149
Nrxn2	1.65131	9.24359e-05
Was	1.6482	0.00119673
Tifab	1.64613	0.000896131
Ptpro	1.6457	0.00375824
Zbp1	1.6455	0.00611803
Spn	1.64496	0.00200874
Serpina7	1.64269	0.000285766
Fes	1.64051	0.00201954
Otulinl	1.63919	0.00204018
Enpp5	1.6376	3.83024e-05
S1pr2	1.63743	7.7537e-05
Glb1l2	1.63124	0.000985406
Rac2	1.62904	0.000777273
Casp1	1.62395	0.000126285
Crip1	1.62125	0.00803186
Cyba	1.6187	0.000784132
Snx10	1.61767	0.00592526
Itgam	1.61452	0.001895
Onecut1	1.61339	7.24473e-06
Hjurp	1.61045	0.00874428
Csf3r	1.60294	0.0042542
Slc7a7	1.60083	0.000387601
Nxpe5	1.5937	0.00357464
Ptgs1	1.5931	0.000525016
Fcgr2a	1.59275	0.000402453
Ly86	1.5909	0.00483583
Nab2	1.58989	2.29379e-08
Pla1a	1.58664	1.00004e-08
Cotl1	1.57816	0.000301292
Vsig4	1.57774	0.000181564
Mvb12b	1.57617	4.75551e-08
Cmklr1	1.57545	0.000344962
Ubash3b	1.57519	1.3593e-05
Fam89a	1.57384	1.19927e-07
Selenom	1.57145	0.0014659
Rnd1	1.5681	2.26114e-06
Arhgap25	1.56698	0.001193
Afap1l1	1.5655	0.000176217
Plau	1.56103	0.000888443
Cd300le	1.56068	0.00289233
Lpcat2	1.55918	0.00677004
Basp1	1.55777	0.00913549
Parp8	1.55574	0.000116433
Nckap1l	1.55474	0.000377962
Adcy4	1.55363	0.000823252
Calhm2	1.55325	0.0017426
Kcnn4	1.55269	0.00424294
Laptm5	1.55224	0.000268121
Slfn13	1.55218	0.000264301
Ptk2b	1.55128	0.00023397
Olfml2a	1.55084	0.00519505
Msn	1.5454	0.000208911
Rasgrp3	1.5443	0.000489853
Entpd1	1.54098	1.98026e-05
Tspan13	1.53957	0.0024231
RGD1559482	1.53782	0.00157482
Il1b	1.53709	0.000702197
LOC100910829	1.53552	0.00472398
Gab2	1.5349	0.00046955
Tmem86a	1.53333	0.000690009
Rftn1	1.53278	0.000986173
Fabp5	1.53275	0.00411284
Map4k1	1.53097	0.000633727
Adgrl4	1.5252	0.000218117
Cd4	1.52348	0.00018535
Emcn	1.5219	0.00106816
C1qb	1.52002	0.000102747
RGD1304884	1.51959	0.00128314
Tlr4	1.51872	0.000189431
Cd83	1.51767	0.000913761
Nrarp	1.51637	0.00365743
Emp1	1.5149	0.00243374
Rasa4	1.51222	0.00133452
Akr1b1	1.51156	0.000608469
Pik3c2b	1.51154	0.000211127
Rps4y2	1.50854	7.37476e-05
Marcks	1.50814	0.000144783
Slc4a1	1.50764	0.00760955
Elmo1	1.50634	0.00210333
Napsa	1.50612	1.88625e-05
Pdk3	1.5022	0.000931599
Fermt3	1.50058	0.000560229
Slc37a2	1.50018	8.64693e-05
Necab3	1.50017	0.00157607
Cyth4	1.49982	0.00104005
Slc6a6	1.49786	8.75781e-05
Apbb1ip	1.49433	0.00368454
Klhl6	1.48874	0.00251747
Fcgr1a	1.4841	0.000869336
Stmn1	1.47948	2.10515e-05
Tubb6	1.47732	0.000265414
Ifit3	1.4766	0.000541101
Cmtm7	1.47508	0.00136358
Ncf1	1.4727	4.6795e-05
Ly6e	1.47151	1.92726e-08
Pcsk1	1.47063	0.000224629
Slc8a1	1.47059	0.00518755
Srgn	1.46522	0.000166078
Soat1	1.46495	0.000602226
Tifa	1.46471	0.00560812
Smo	1.46426	0.00155143
Apobec1	1.46066	0.00298983
LOC108348139	1.46061	0.00186109
Zfp1	1.45831	1.97866e-08
RGD1559575	1.45699	0.0050231
Aif1	1.45686	0.0015335
Samd9	1.4547	2.08423e-05
Spi1	1.45346	0.000250569
Igsf6	1.45268	0.00658343
Cdh5	1.45001	4.69854e-05
Impdh1	1.44823	0.00158074
Nova2	1.44385	0.00276424
Tm6sf1	1.44076	0.0092032
Ucp2	1.44032	0.000453717
Rgs18	1.43913	0.000525897
Arhgap27	1.43882	0.0058232
Alox5ap	1.43747	0.00635028
Cdca8	1.43685	0.00734247
Abcc5	1.4365	0.00114803
Sema4c	1.43618	0.00309614
Vopp1	1.43502	0.00323117
C5ar2	1.43443	3.19447e-06
Inpp5d	1.43232	0.000189865
Fgr	1.43214	0.00183462
Plxdc2	1.4275	0.00389292
Npl	1.42593	0.00473236
AABR07044711.1	1.4243	0.00255549
Lrmp	1.42249	0.00203696
Klhdc8a	1.42225	3.47791e-07
AABR07059663.1	1.4215	9.0074e-05
Tnfrsf11a	1.42079	2.48554e-05
Nos3	1.4201	0.00221386
Cerk	1.41712	0.00016905
Hist1h2ao	1.41695	0.00603948
Cyyr1	1.41623	0.00801287
RGD1306271	1.4118	0.00202973
Sh3kbp1	1.41067	0.00379401
AABR07002945.1	1.41001	0.00331167
Ripor2	1.40862	0.00741548
Tmem106a	1.40624	0.000362801
Abi3	1.40527	0.00154866
Itgal	1.40331	0.000463043
Mylip	1.40286	4.66953e-05
Spire1	1.40098	0.00682518
Zfp503	1.39854	3.87529e-07
C1qa	1.39851	0.000230282
Lcp1	1.39387	0.000105419
Asb2	1.39274	0.00530459
Lyl1	1.39061	0.00547187
Slc25a24	1.38834	0.00689761
Vsir	1.38824	0.00129646
Sell	1.38553	0.00346266
Glul	1.38496	1.02644e-12
Gna15	1.38441	0.00304878
Cxcl16	1.38398	0.000852262
RT1-Db1	1.38221	0.000471241
Il18	1.3798	2.86495e-06
Fyn	1.37876	0.00131632
Tnfaip8	1.37523	0.0018059
Nrp2	1.37446	0.000171155
Lmo2	1.3743	0.00078547
Anxa3	1.37189	0.00213306
Cfp	1.37096	0.000843093
Arhgdib	1.36837	0.00110721
Parvg	1.36302	0.00802661
Adam19	1.3623	0.000721562
Tmem150b	1.3614	0.0078013
Sept1	1.36089	6.8243e-05
Mcam	1.36074	0.00518903
Myo1g	1.36022	0.00288903
Ifitm1	1.3594	0.000707563
Prnp	1.35928	0.00356099
Mpzl2	1.35825	0.00261866
Rasgrp4	1.35814	0.000412425
Arhgap9	1.35787	0.00168613
Tnfrsf21	1.35779	0.00395888
Vav1	1.35212	0.00186371
Vav3	1.34891	0.00267702
Rasip1	1.3413	0.000175079
Lrrc25	1.33187	0.00513925
Il7	1.32979	2.42285e-06
Sh3bgrl3	1.32929	0.00188897
Tsc22d4	1.32557	0.000222946
Myof	1.32474	0.000133733
Plcb2	1.32342	0.00410022
Adgre1	1.32033	0.0090369
Ppp1r18	1.31891	0.00371718
Ggta1	1.31666	0.00242329
Ankrd37	1.315	0.00463801
Bin2	1.30802	0.00427866
Slc7a8	1.30796	0.000865284
Slc16a11	1.30776	0.000996782
Tmem229b	1.30734	0.00469796
Hk2	1.30564	0.00380852
Dpp7	1.30286	5.16129e-05
Folr2	1.30095	0.000822405
Il10ra	1.29893	0.00669639
Unc93b1	1.29738	0.000958495
Sfxn3	1.29252	0.00114195
C1qc	1.29134	0.00111584
Cd48	1.29125	0.000948597
Dysf	1.28997	0.00373356
Tgfb1	1.28609	0.000507587
Ifi47	1.28217	0.000476205
Gng2	1.28027	0.00275915
Ctss	1.27946	0.00041908
Dusp4	1.27333	0.0016903
Ebna1bp2	1.27086	0.00885447
Csf2ra	1.27047	0.00056984
Stac3	1.26916	0.00406254
Slfn2	1.26907	0.000415314
RT1-M3-1	1.26905	0.00511662
Podxl	1.26437	0.00258992
Plscr4	1.2641	4.94941e-05
Tmed3	1.26347	2.41879e-05
Fam167b	1.26341	0.000263667
Selplg	1.26288	0.00313389
Zfp710	1.26202	0.000315528
Syk	1.2604	0.00573314
Ramp2	1.25911	0.00168837
Cd63	1.25898	2.00113e-07
Ccl7	1.25678	0.00586389
Cryab	1.25376	0.00231309
Lfng	1.25192	0.00255757
LOC108348108	1.24913	0.00154411
Pkm	1.24842	9.97638e-05
Obsl1	1.24556	0.00232455
Mtmr11	1.24505	0.00150308
Slc15a3	1.24397	0.00138105
Nckap5l	1.23822	0.000496589
Stxbp1	1.23756	0.000438696
Acvrl1	1.23681	0.00660163
Stx3	1.23519	0.00207587
Thbd	1.23518	0.000140442
LOC100364435	1.23326	0.000875603
Uchl3	1.23248	0.00305452
Plekho1	1.2296	0.00102776
Rbp3	1.22924	0.00892219
RT1-Bb	1.22744	7.7528e-05
Hid1	1.22423	0.000495426
Col3a1	1.22203	2.55057e-07
Nrros	1.22043	0.00108599
RT1-T24-3	1.21978	0.000901345
LOC102550456	1.21882	0.00198358
Mef2c	1.21809	0.00728707
Bak1	1.21774	0.00811015
Lyz2	1.21401	2.7194e-05
Coro1a	1.21173	0.00157488
Jchain	1.21106	0.00269255
Egfl7	1.20855	0.00146564
Fmnl3	1.20795	0.00194292
Emp2	1.203	0.00451411
Arhgap30	1.19901	0.00743227
Tal1	1.19877	0.000608917
Ehbp1l1	1.19859	0.000229516
Cxcl10	1.19419	0.00250399
Mnda	1.19363	0.00272256
Rassf4	1.19308	0.00226246
AABR07012635.1	1.19269	0.000867817
Axl	1.18987	0.00203269
Fam198b	1.18903	0.000342007
Cd74	1.18825	5.85284e-05
Cd9	1.18801	0.00203931
Camk2d	1.18729	0.00141429
Arhgef3	1.18592	0.00039887
Chka	1.1855	1.13931e-10
Prcp	1.1829	3.72419e-13
Rnf219	1.18127	0.00815165
Isg20	1.17706	0.00397074
Gatm	1.17695	0.000554802
Ctsk	1.17119	0.00303954
Tead4	1.16668	0.00203564
Lsp1	1.16272	9.90729e-06
Cxcl9	1.15937	4.95635e-09
LOC498154	1.15331	0.00188716
Sdc3	1.15229	0.00521499
AABR07028769.1	1.15097	0.0086475
Rab31	1.14794	7.58928e-05
Ptp4a3	1.14793	0.00386227
Birc3	1.14643	5.15595e-07
Aox3	1.14487	3.74887e-09
Gstm3l	1.14375	8.84268e-08
Fmnl1	1.14334	0.00572396
Xbp1	1.14313	1.37449e-06
Vim	1.14061	4.49517e-05
Clic1	1.13898	0.00171222
Pgm2	1.13801	0.00769181
Atp2a3	1.13731	0.00563941
LOC100912026	1.13726	1.14766e-05
Stom	1.13711	2.19376e-08
Cd44	1.13684	0.000118403
Osgin1	1.13501	2.33963e-06
Myo5a	1.13419	0.00249858
Adgra2	1.1339	6.9768e-06
LOC108348106	1.13038	0.00876145
Csf2rb	1.12942	0.00383425
RGD1309104	1.12697	0.00649685
Clec4f	1.12691	0.000345284
Irf7	1.12589	0.000303016
S100a10	1.12587	0.000867973
Sox18	1.12577	1.22756e-05
Cers5	1.12461	0.0028122
Slc43a2	1.12392	0.00420166
Filip1l	1.11806	0.000566063
Rcsd1	1.11755	0.00890809
Mcm6	1.11495	0.00950945
Rarres1	1.11257	0.00495207
Pcdha12	1.11253	0.00164596
Ttc28	1.11198	0.00529965
Cttnbp2nl	1.11166	0.0010004
Cavin1	1.11058	0.000363335
Tmcc2	1.10823	0.00381626
Plekha2	1.10654	0.00827739
Dusp7	1.10644	1.15048e-05
Pld2	1.10542	0.00263791
Dpysl2	1.10273	7.62253e-05
Ighm	1.10246	0.000263493
Ckb	1.10145	0.00735063
Ctsz	1.10093	0.00187926
Galnt18	1.10038	0.00260881
Renbp	1.10028	0.00356287
Zfp366	1.09778	0.00921479
Rgl1	1.09748	0.000154477
Rnasel	1.09179	0.00626016
Fabp7	1.08868	5.95116e-08
Ehd4	1.08471	0.0021195
Maf	1.0808	5.90438e-07
Elk3	1.07961	0.000316604
Col16a1	1.07456	0.00769698
Lyve1	1.073	2.45082e-05
Taf9	1.07137	0.00285065
Cfd	1.07033	0.00166352
Arhgap45	1.07013	0.000896024
Acsf2	1.06955	0.00135978
Clip2	1.06899	0.00731725
Mapkapk3	1.06743	1.49542e-05
Ctse	1.06462	0.00885548
Add3	1.06318	4.42352e-05
Anxa2	1.06077	0.000731751
Oas1f	1.05923	0.00556624
Blvra	1.05898	0.0087771
Nupl2	1.05659	0.00351595
Igsf8	1.05551	0.00185323
Il21r	1.05254	0.00468726
Rab7b	1.048	0.00644636
Cyfip2	1.04679	0.0086449
Mrc1	1.0455	0.000346924
Nlrp1a	1.04547	0.00494578
Meis2	1.04493	0.000297913
Prex1	1.04412	0.00667427
Wipf1	1.04225	0.00104676
St3gal2	1.04135	0.00510148
Id3	1.04134	1.86747e-09
LOC100910979	1.04127	0.000101755
Tmem132e	1.04046	0.00153486
Nceh1	1.03973	5.26706e-07
Ldb2	1.03431	0.00278152
Tcn2	1.03108	5.6507e-05
Itga4	1.02928	0.00082956
Jam2	1.02821	3.60232e-06
Tpbg	1.02188	0.00554262
Stambpl1	1.02127	0.00287196
Serpinb9	1.02069	0.00351561
Arhgap31	1.01977	0.00074095
Arid5a	1.01884	0.008811
Gimap6	1.01709	0.00349578
Scd2	1.01696	0.00235209
Rab32	1.01639	0.00130307
Cpne2	1.01581	0.00503985
Ten1	1.01286	0.00420336
Src	1.01286	0.00485187
Actn1	1.00908	0.00139363
Hip1	1.00077	2.00113e-05
Prkch	1.00055	0.00505573
Irf8	0.991771	0.00121143
Tagln2	0.990358	0.000338622
Rgs3	0.989791	0.00950833
AABR07015078.2	0.988455	0.000175471
Tor4a	0.987692	0.00959811
Cdr2l	0.983723	0.00144722
Mmp2	0.983097	0.000738116
Adgre5	0.982866	0.00897067
Smad6	0.98218	2.44605e-05
Ap1s2	0.978679	0.00185605
Spns2	0.978667	0.00037488
Pparg	0.974916	0.00137794
Pxdn	0.974052	0.000233723
Fmo1	0.974031	0.000811683
Tnfsf13	0.97186	0.00860457
Cracr2b	0.970336	0.00193267
Npr1	0.970291	5.29589e-05
Acp5	0.970054	0.00198916
Smpd3	0.967638	0.000239745
Papss1	0.963888	0.00301011
Hspb1	0.961971	0.00519059
Oit3	0.960679	0.000289355
Rhoj	0.96005	0.00772767
Rab30	0.960002	8.46963e-11
Clec9a	0.958921	0.000584542
Dse	0.958559	0.00474795
Gls	0.957585	0.00588575
Plekho2	0.95722	0.00820074
Fgl2	0.952677	0.00649424
Uaca	0.952361	0.00333165
Fcna	0.952225	0.0055639
Dchs1	0.951728	0.000543063
Foxred2	0.950823	0.00627528
Ppp1r9b	0.950763	0.000560086
Bicc1	0.949171	0.00126991
Slc13a3	0.948862	0.00819123
Zfp608	0.946652	0.00140056
Kit	0.945363	0.000395182
Cd276	0.941841	0.0002138
Exoc3l2	0.940758	0.00568454
St3gal5	0.938321	0.000627763
Uap1l1	0.937347	0.000369517
Tie1	0.936561	1.44324e-05
Arap3	0.935435	0.000807395
Vgll4	0.934444	0.00484392
Tbc1d1	0.934434	0.00756073
Dab2	0.932129	0.00935855
Tek	0.930505	1.40849e-06
Hacl1	0.92982	0.00299451
Palm	0.928184	0.000850593
Sgk1	0.92531	0.00808829
Tmsb4x	0.923379	0.00377197
Notum	0.922378	1.55923e-05
Plxnd1	0.922064	3.20042e-06
Hmox1	0.920414	0.00902042
Tspan9	0.919622	0.000179005
Col1a2	0.917693	0.00162528
Cnr2	0.916194	0.00107933
Id1	0.91612	0.0031165
Eva1b	0.914921	0.00642155
Ralb	0.909704	0.00111625
CXCL8	0.909552	0.00880369
Cavin2	0.906216	0.00321672
Grn	0.902201	0.00293928
Atp8b2	0.89989	0.00370425
Thbs1	0.897846	0.000754631
Clec1b	0.897019	0.0046386
Sema6b	0.89697	0.00225408
Nipal2	0.895704	0.00716884
LOC100910979	0.892449	0.00169919
Rps6ka3	0.890865	0.0034246
Sipa1	0.889515	0.00187401
Slc12a9	0.889427	0.00210049
Jag1	0.888704	0.00410747
Foxa2	0.887888	0.00967224
Pcolce	0.884443	0.000657259
Slfn5	0.878908	0.000192721
Gadd45g	0.876851	5.95182e-05
Lama4	0.874906	0.00277196
Rbm3	0.868326	0.00212909
Vnn1	0.867269	5.00018e-06
Piezo1	0.86433	1.23313e-05
AABR07005821.1	0.863349	0.00380114
Lhfpl2	0.860147	0.000794634
RGD1311739	0.859718	0.00526114
Msr1	0.859156	7.31081e-05
Ptma	0.859042	0.00749406
Vasp	0.857497	0.00162689
Fam129b	0.852201	0.000711884
AABR07000398.1	0.848524	0.00393622
Cpt1b	0.848519	0.00121084
Ripor1	0.844347	0.000149511
Dll1	0.837716	0.000572218
Oat	0.836775	7.65616e-05
Rasa3	0.835742	0.00452919
Fgd5	0.833315	0.00680464
Pla2g15	0.832486	2.71601e-05
Ifngr1	0.829871	0.00482939
Dnase1l3	0.823443	4.99231e-05
Mapk12	0.820963	0.00531609
Tuba1a	0.819488	0.000603988
Ybx3	0.817344	0.00059851
Anxa7	0.815424	0.00107157
LOC100360095	0.81487	0.00498783
Chpf	0.81344	0.000914053
Dapk2	0.813347	0.000136563
Bhlhb9	0.811598	0.00324943
Myo1c	0.809781	0.00512607
Rpp25l	0.809249	0.00290201
Erg	0.807968	0.000644948
Mob3a	0.807769	0.00441499
Cd274	0.807574	0.00810639
Cdca4	0.806062	0.000224414
LOC102555453	0.805027	0.000491844
LOC100359583	0.802692	0.00247404
Mbd1	0.800275	0.000988173
Rpl17	0.796772	0.000278666
Meox2	0.796432	0.00718933
Map4k4	0.791375	0.00150322
Pea15	0.785891	0.00213074
Pde2a	0.785789	0.000210069
Pld3	0.785658	0.000202859
AABR07070810.1	0.783104	0.00769913
Adgrg6	0.782496	0.00364717
Rnf145	0.782102	0.00166147
Ralgds	0.778307	0.0016796
Casp2	0.774299	0.0013207
Tnfsf10	0.771596	0.00409592
Sparc	0.771294	0.000211842
Bmp2	0.770568	7.9386e-05
Flt1	0.768498	8.56644e-06
Scarf1	0.765957	0.00751012
Slc17a9	0.762972	0.00036877
Lrrc32	0.7607	0.0069359
Rgn	0.750976	0.00643815
Gstp1	0.744993	0.000301772
Ldlrad1	0.744086	0.0027329
Lgmn	0.740198	0.00219323
Cd8a	0.740035	0.00245173
AABR07015057.1	0.739067	0.000931735
RT1-T24-4	0.738807	0.00900964
AC094643.2	0.736839	3.81355e-05
Fgfr1	0.73452	0.0043976
Ier5	0.730848	0.000253745
Arhgef2	0.730531	0.00352925
Flna	0.728788	0.0091673
Pdlim7	0.720183	0.00626316
Lrg1	0.716946	1.43232e-05
Enpp4	0.715022	0.00443289
AABR07015078.1	0.714595	0.000675843
LOC100911319	0.710923	0.00397712
Timp2	0.709931	0.000162404
Gmip	0.70769	0.00363766
AABR07015066.1	0.703951	0.000744133
Asah1	0.703052	0.00568559
Homer3	0.700479	0.00262341
Fv1	0.698975	0.00626325
Mt-nd2	0.695839	0.000719729
Ces1f	0.692233	2.7779e-05
Exoc6	0.691785	0.000350263
Sh3bp2	0.689564	0.00343048
LOC102551340	0.686984	0.00012051
Fstl1	0.677937	0.00432925
Dll4	0.677411	0.00359466
Krt79	0.67641	0.00691099
Tacc1	0.676072	0.000327867
Fcgr2b	0.675059	2.73877e-05
Nid1	0.67329	3.92841e-05
Arhgef40	0.673033	0.00212738
Rrs1	0.670496	0.000147863
Adam17	0.670177	0.00188851
Ctbp2	0.669233	0.006891
Myl9	0.664226	0.00124846
Atg16l2	0.664221	0.0076422
RGD1308134	0.662075	9.98321e-05
P3h3	0.658708	0.00538718
Snx33	0.657694	0.00191799
Hs6st1	0.655984	0.000641476
Dbnl	0.652702	0.00692732
Gnai2	0.652523	0.00300101
Trip6	0.650975	0.00917173
Mob3c	0.646115	0.00136539
AABR07063424.1	0.644591	0.00206519
Calcrl	0.64336	0.00388387
AABR07015081.2	0.641391	0.00123219
Zc3h8	0.640299	0.00304342
Rarg	0.636033	0.00118088
RT1-A2	0.633017	0.000109001
RT1-Ba	0.631746	0.000556666
Wls	0.631116	0.00994392
Trafd1	0.62994	0.00439132
Klf16	0.629558	0.00792583
Qtrt2	0.625502	0.00997894
Fbn1	0.625199	0.00254392
Csnk1e	0.62458	0.00618311
LOC680406	0.621587	2.22293e-05
Lrrc61	0.621476	0.00463089
Aldoa	0.617184	0.00902245
Serpinh1	0.61698	0.00689543
Lpl	0.61156	0.00926252
Ier3	0.608084	0.00949613
AABR07032520.1	0.604506	0.000142618
Frmd8	0.603289	0.00954975
LOC100912008	0.600069	0.0073985
Tcf3	0.599761	0.000557036
Ahnak	0.599182	0.00575161
Adam15	0.597408	0.00752475
Amacr	0.596338	0.00374994
Col4a2	0.595253	0.00604363
Ets1	0.594603	0.0040766
Bmpr2	-0.585753	0.000208192
Ptprk	-0.588271	0.00674251
Dnmbp	-0.588345	0.000104102
Nek9	-0.588909	0.00263044
Ubr3	-0.58907	0.00374703
RGD1564854	-0.591798	0.00284967
Lmtk2	-0.592004	0.00857328
Chd7	-0.59296	0.0079362
Pde3b	-0.592974	0.00624517
Tmf1	-0.594761	0.00357572
Ifrd1	-0.595995	0.00895427
Exoc8	-0.597355	0.0039108
Zbtb39	-0.597569	3.10346e-06
Lrp1	-0.597817	5.89827e-06
Nhlrc2	-0.598106	1.06584e-05
Arid2	-0.600213	0.000688761
Slc16a10	-0.600674	4.20886e-05
Kif1b	-0.601377	0.00318665
Ric1	-0.601911	0.000696169
Man1a1	-0.602897	0.0022479
Atrx	-0.603064	0.00174766
Rabgap1l	-0.60332	0.00678498
Snx13	-0.603695	0.00201151
Pdxdc1	-0.603981	0.000486525
AABR07062570.1	-0.609525	0.0071428
Prox1	-0.610034	1.78869e-05
Mknk2	-0.611403	8.30501e-05
Map3k2	-0.612389	0.0010706
RGD1561662	-0.614735	8.07359e-05
Parp16	-0.615409	0.00209082
Fam149a	-0.619457	0.00241814
Zzef1	-0.619661	3.93893e-05
Pign	-0.620634	0.0085308
Rdx	-0.623893	0.00160632
Rhobtb1	-0.624161	0.00378773
Slco2a1	-0.625639	0.0085699
Arhgap35	-0.628057	0.00804472
Casd1	-0.628224	0.00835521
LOC103693780	-0.628679	0.00689385
Pik3r1	-0.629038	0.00265379
Tbc1d5	-0.630836	0.00353847
Mtr	-0.631487	0.00537548
Thoc2	-0.632441	0.000291115
Proser2	-0.633095	8.1162e-07
Ern1	-0.635964	0.00115606
AABR07034438.1	-0.636569	0.00108543
Birc6	-0.638103	6.62188e-05
Cmip	-0.638118	0.00339861
Nnt	-0.641033	0.00294077
Habp2	-0.642419	0.000239852
Taco1	-0.642506	0.00863527
Klhl25	-0.647959	0.000544176
Selenoi	-0.650569	0.0029688
Acss2	-0.650819	0.00180879
Alg10	-0.653296	0.00110963
Edc3	-0.655548	0.00159712
Vcpip1	-0.657509	3.87043e-05
LOC108348078	-0.657965	3.09533e-07
P2ry1	-0.658788	0.00204092
Hipk2	-0.663195	4.21002e-05
Zfyve9	-0.666861	0.00176452
Zmpste24	-0.668673	0.00671986
Ldlr	-0.669167	8.32872e-06
Otud4	-0.670356	0.000615568
Tulp4	-0.671528	0.00595134
Klf15	-0.671689	4.09137e-06
Masp1	-0.675881	0.00903263
Fam120a	-0.677803	0.00298092
Ghr	-0.679124	0.00167458
Pbrm1	-0.679943	0.00563721
Rusc2	-0.680224	0.00137372
Arl5b	-0.680574	0.00201124
Nucks1	-0.681218	0.00028503
Il6r	-0.683118	3.35953e-05
Cbfa2t2	-0.685054	0.00558102
Ttll4	-0.68566	0.000381713
Mgam	-0.685718	0.000721218
P2rx7	-0.685858	0.00798327
Bcr	-0.68663	0.00624546
Clic4	-0.691216	0.00778131
Kcnk5	-0.693334	0.00294268
Lysmd4	-0.697792	0.00870887
Vasn	-0.700622	2.03461e-06
NEWGENE_1310139	-0.700931	0.00311603
Kif13b	-0.70187	0.00370844
Insr	-0.702717	0.00264791
Ppp2r3a	-0.702943	0.000239063
Ppargc1b	-0.703639	0.00314457
Fas	-0.70474	0.000780859
Fem1b	-0.709331	0.000580052
Cep350	-0.716908	0.000218376
Ipo11	-0.720169	0.00550205
E2f3	-0.721345	0.000801902
Zfhx3	-0.722753	0.000570593
AABR07002065.2	-0.723461	0.00669529
Dbi	-0.724048	0.000184976
Uhmk1	-0.724522	0.00955495
Rnf152	-0.72485	0.00456234
Dgkd	-0.725525	0.000846002
Fam126b	-0.725682	0.000163429
Phkb	-0.730046	0.000672398
Letm1	-0.731449	0.00415627
Vsig10	-0.731831	0.00352757
Gpt2	-0.732523	0.00365796
Zbtb20	-0.732872	0.000785678
Sall1	-0.733554	0.0027719
Gucd1	-0.73406	0.000163046
Slc25a32	-0.734335	0.00504073
Tmcc1	-0.73848	5.86003e-07
Ppp1r3c	-0.738762	0.00604459
Ankrd44	-0.740206	0.00965687
Pgpep1	-0.745926	0.00400393
Pdgfd	-0.749069	0.00417035
Cpeb4	-0.750097	0.00233149
Larp4b	-0.753505	0.00216591
Errfi1	-0.75389	0.000161009
Ccdc6	-0.755636	0.00877202
Pdk2	-0.763467	0.000515657
Tent4a	-0.764352	9.26583e-09
Rora	-0.768587	0.00746634
Ppm1k	-0.771646	2.37475e-11
Gatc	-0.772377	0.00249713
Abcc2	-0.774851	0.00341677
Pdlim5	-0.777279	0.00817882
Tob2	-0.778326	2.11097e-05
Ccser2	-0.779389	0.00918907
Ralgapa2	-0.780624	0.000208095
Tnks	-0.780908	0.000468335
Zhx3	-0.781558	5.89086e-05
Atp11c	-0.782397	0.000151478
Tulp3	-0.78444	0.00223866
LOC679894	-0.78647	0.00833919
Rarb	-0.786733	3.35674e-05
Acly	-0.788473	1.50516e-07
Pde4d	-0.789924	0.00689389
Paqr9	-0.791428	2.85407e-05
Rhou	-0.791858	0.00335152
Gprin3	-0.796758	0.00197961
Kif21a	-0.799918	0.00383858
Acmsd	-0.802045	0.000977881
Slc2a2	-0.802745	3.8425e-05
Rttn	-0.803716	0.00216898
Zbtb41	-0.803737	0.00714716
Mib1	-0.805344	0.00455743
Ncoa2	-0.80677	1.83152e-05
Magi3	-0.808382	2.93655e-05
Herpud1	-0.808799	1.73773e-06
Stox2	-0.811975	0.0083645
Lrp2	-0.812936	6.36136e-05
Ppp1r3b	-0.813204	1.38678e-10
Rell1	-0.817659	0.00108377
Acsl3	-0.817701	0.00295681
Lss	-0.819536	0.00100681
Rmnd5a	-0.81979	0.007242
2022-03-06	-0.822388	0.00415081
Dsg2	-0.822634	0.00138705
Edem3	-0.824654	0.00988792
Fgd4	-0.824675	1.66284e-07
Ptprg	-0.826479	3.28702e-06
Zfp2	-0.82944	0.00103812
Fn1	-0.830168	0.00453759
Dnajc16	-0.832788	0.000570448
Hspa4l	-0.841459	0.00539308
Arhgef17	-0.84215	0.000372196
Zfp516	-0.842204	0.000506772
Mast4	-0.843227	0.00157689
Slc45a3	-0.843486	3.38274e-05
Clec16a	-0.844341	0.00958238
Dusp16	-0.844359	0.00867199
Hmgcr	-0.846913	1.56406e-06
B3galt1	-0.847958	0.00293289
AABR07031756.2	-0.848897	0.00771486
Zfp949	-0.848951	0.000142465
Itgav	-0.852689	3.17779e-05
Aass	-0.856356	5.22522e-06
Cpeb2	-0.860312	7.0895e-06
Ddhd1	-0.862356	2.98185e-05
Cdkn1a	-0.864654	4.31102e-05
Psd3	-0.865664	0.00352097
Cmya5	-0.873038	0.0004361
AABR07037451.2	-0.880668	0.000212074
Acat2	-0.882277	0.000806905
Zfp518b	-0.88352	0.00509538
Ppara	-0.886611	7.54745e-05
Gpam	-0.887882	0.00689712
Acacb	-0.88875	0.00641151
Usp2	-0.889041	0.00147514
Slc25a44	-0.889853	0.00149052
Syde2	-0.889982	2.38296e-05
Zfp597	-0.89022	0.00115804
Abcb7	-0.895972	0.00107694
Ahi1	-0.898962	0.00818884
Atl3	-0.901478	0.00940126
Cep85l	-0.912022	1.1541e-08
Itga1	-0.918789	0.000873213
Xiap	-0.921461	0.00333575
Irgq	-0.922689	0.000681462
Dcaf17	-0.928577	0.00910775
Cxadr	-0.932406	0.00197511
Mfsd2a	-0.935092	0.00859857
AABR07058539.1	-0.937042	0.000684067
A1cf	-0.939211	0.000676185
Plxna2	-0.939525	1.82401e-05
Slc4a4	-0.940068	0.00190321
Slco1a1	-0.954952	0.000159547
Pdxk	-0.955194	2.50295e-05
Efna5	-0.956899	0.00834241
Pard3b	-0.957167	0.00240721
RGD1563888	-0.960706	0.00030347
Slc10a5	-0.960889	0.00981948
Pdpr	-0.969664	3.26191e-05
RGD1560883	-0.972056	0.00552427
Fndc3b	-0.98202	0.00769933
Irs3	-0.991963	0.000435902
Akap6	-0.992391	0.0042646
Foxo1	-0.997599	1.44163e-05
Slc35e2b	-0.999157	0.000500176
PVR	-1.00698	0.00139498
AC096601.1	-1.00916	0.00673203
Tat	-1.01724	1.24463e-05
AABR07040840.1	-1.02169	0.000448654
Nr3c2	-1.02335	0.00287496
Nfatc2ip	-1.02406	0.00188263
Inhba	-1.02625	0.00360193
LOC100360117	-1.04138	5.18282e-06
Ryr1	-1.04237	0.00156555
Fmo5	-1.04925	7.75561e-05
LOC100361547	-1.04993	0.000815177
Znf354b	-1.0525	0.00673819
Nfkbiz	-1.05333	0.000759679
Cfb	-1.05584	0.000322758
Fnip2	-1.06511	0.00212749
AABR07026654.1	-1.06533	4.0713e-05
Ttc39b	-1.06927	1.61804e-08
Cpd	-1.07348	0.00446193
Asap2	-1.07746	4.25946e-05
Fign	-1.09803	0.000441715
Insig1	-1.09948	0.00142516
Edem1	-1.10612	0.000326805
Nt5dc3	-1.10799	2.94883e-05
Srd5a1	-1.10805	4.99544e-05
Stat1	-1.11768	0.00055157
LOC100125368	-1.12127	4.55112e-10
Fam13a	-1.12809	0.000266924
Cyp2c7	-1.13197	7.58491e-05
Palm2	-1.133	0.00797213
Cers6	-1.14023	6.05601e-12
AABR07021930.1	-1.14178	0.00078591
Tspyl4	-1.14864	0.000769848
Slc9a9	-1.14897	0.000314328
Dsg1	-1.15711	0.00871337
Ppargc1a	-1.17863	0.000743876
LOC102551539	-1.18434	1.50151e-18
Srebf1	-1.1997	7.18754e-10
Unc5d	-1.20204	0.00389913
Klf13	-1.20246	2.11601e-05
AABR07003056.1	-1.20915	0.00424152
Cyp7b1	-1.21552	0.000186827
Ptgfr	-1.21707	0.000165631
Arhgap26	-1.24514	0.000332711
Satb2	-1.24616	0.00137681
Cyp2c12	-1.25658	2.5998e-05
Nr0b2	-1.2578	0.00484699
Stxbp5l	-1.26486	6.50227e-05
Zyg11b	-1.28345	2.13124e-05
Aldh1l2	-1.29281	0.000499665
Acaca	-1.29845	1.06043e-06
Ugt2b17	-1.30613	0.00163144
Sfrp1	-1.32498	0.00311288
Slc7a2	-1.33867	0.000119132
Tsku	-1.37396	8.32903e-13
Ncam2	-1.37821	0.00813675
Pdgfa	-1.39954	0.00585415
Acsm5	-1.4288	0.000542053
Pcsk9	-1.43543	1.34212e-11
Zbtb16	-1.50509	6.19296e-05
Mcc	-1.52219	4.83087e-07
Tp53inp1	-1.59183	9.82278e-17
Fasn	-1.60068	2.5774e-26
Fads1	-1.61509	2.69573e-10
Thrsp	-1.65425	6.68966e-16
Spp1	-1.66031	0.00035996
Dnah9	-1.66392	1.62636e-08
Lhx8	-1.70755	1.3061e-07
LOC317456	-1.72267	3.19592e-13
Chic1	-1.91285	1.898e-06
Fads2	-1.95537	6.36761e-13
Scd	-2.06038	0.0020591
Bcl6	-2.10433	1.55134e-06
Zfp618	-2.62998	8.59409e-06
St8sia1	-2.89619	1.16305e-06
Plppr1	-3.27451	4.87738e-19
Pnpla3	-3.42114	0.000253744
Trim36	-4.23192	1.85759e-18
Ky	-4.95374	0.00151135
